# Supplementary material for: Genetic fusion of CCL11 to antigens enhances antigenicity in nucleic acid vaccines and eradicates tumor mass through optimizing T-cell response
Source: Mol Cancer. 2024 Mar 8;23:46. doi: 10.1186/s12943-024-01958-4 (PMC10921619; doi:10.1186/s12943-024-01958-4)
Supplement: Supplementary file 4 — Supplementary Material 4. [file 12943_2024_1958_MOESM4_ESM.xlsx]

## Sheet: Sheet1
A450 values of serum IgG2c antibody against E6E7 protein from chemokine-fused E6E7 immunized mice
Chemokinnes	A450 value					Mean
CCL1	1.05046	1.32853	1.22554	1.1483	1.11226	1.17302
CCL2	0.988296	1.18336	0.910273	1.15735	1.28739	1.10533
CCL3	1.1792	2.87333	1.30278	1.46241	1.22039	1.60762
CCL4	1.08635	1.43454	0.988858	0.998143	0.886722	1.07892
CCL5	1.79712	1.83728	1.76622	2.46138	1.82286	1.93697
CCL6	0.877437	0.798514	0.951718	0.728877	0.90065	0.851439
CCL7	1.58774	1.11885	0.965645	0.97493	0.923863	1.11421
CCL8	1.07707	0.933148	1.07242	1.22098	1.10956	1.08264
CCL9	0.84494	1.026	1.00743	1.07707	0.877437	0.966574
CCL11	1.14858	1.05572	1.00196	0.948192	0.933529	1.0176
CCL12	1.07707	0.984215	1.026	0.93779	0.9935	1.00371
CCL13	1.84289	1.14625	2.01581	1.28953	1.53656	1.56621
CCL14	1.6328	5.19594	7.5762	1.93033	4.18723	4.1045
CCL15	2.41107	2.96937	1.70455	3.73518	2.99901	2.76383
CCL16	1.00743	0.817084	0.807799	1.0585	0.91922	0.922006
CCL17	0.738162	0.766017	0.84494	0.9935	0.979573	0.864438
CCL18	2.15909	2.75198	1.33399	1.87747	1.28953	1.88241
CCL19	1.11183	1.76203	3.9987	1.671	1.24837	1.95839
CCL20	2.73909	1.57382	1.55803	2.09378	1.4624	1.88542
CCL21	1.31339	1.41743	1.3394	3.05592	1.39792	1.70481
CCL22	1.9961	2.63979	1.55397	1.61248	1.63459	1.88739
CCL23	1.19739	0.928882	1.05951	0.928882	1.39332	1.1016
CCL24	1.17035	3.26398	3.58257	3.14044	2.91938	2.81534
CCL25	2.12451	1.07806	3.28063	1.52668	1.93182	1.98834
CCL26	1.92688	2.35178	1.81324	2.66304	3.7747	2.50593
CCL27	2.03557	1.86067	1.39328	1.83103	2.08004	1.84012
CCL28	1.56749	1.3643	0.8418	1.5312	1.18287	1.29753
CXCL1	2.10474	2.53953	2.54447	1.67984	2.36166	2.24605
CXCL2	2.05462	1.56047	1.22887	0.76723	4.04421	1.93108
CXCL3	0.695652	0.565217	1.08116	0.521739	0.571014	0.686957
CXCL4	1.61248	1.59298	1.20936	2.6723	1.74902	1.76723
CXCL5	3.19664	1.68478	1.1413	1.24012	1.01285	1.65514
CXCL6	3.11759	2.3666	2.71443	2.10968	2.36364	2.53439
CXCL7	0.942783	0.910273	1.07282	1.3459	1.48244	1.15085
CXCL8	0.963439	1.02273	1.00791	0.968379	1.16107	1.0247
CXCL9	1.81523	2.61374	2.29805	1.60167	1.86165	2.03807
CXCL10	2.32708	2.16403	2.28261	2.54447	2.64328	2.39229
CXCL11	2.31469	2.75033	1.37841	3.56307		2.50163
CXCL12	1.02081	0.871261	2.3342	1.46294	1.15085	1.36801
CXCL13	1.08583	1.13134	1.14434	1.09883	1.07282	1.10663
CXCL14	3.99129	2.43106	6.14659	2.57087	4.13001	3.85396
CXCL15	0.981795	1.0143	1.0143	1.17685	1.11834	1.06112
CXCL16	1.51495	1.42393	0.923277	1.29389	1.07932	1.24707
CXCL17	0.918972	0.998024	0.938735	1.12154	1.0919	1.01383
CX3CL1	4.2	3.49855	3.13043	2.13043	2.71884	3.13565
XCL1	1.44184	1.89638	0.909091	1.12903	1.46628	1.36852
