# Supplementary material for: Genetic fusion of CCL11 to antigens enhances antigenicity in nucleic acid vaccines and eradicates tumor mass through optimizing T-cell response
Source: Mol Cancer. 2024 Mar 8;23:46. doi: 10.1186/s12943-024-01958-4 (PMC10921619; doi:10.1186/s12943-024-01958-4)
Supplement: Supplementary file 5 — Supplementary Material 5. [file 12943_2024_1958_MOESM5_ESM.xlsx]

## Sheet: ccl_vs_e6e7_diff
Supplemantary Table 2. Repertoire of all differentially expression genes (adjust p-value < 0.05) between CCL11-E6E7 and E6E7 treatment.
Gene	baseMean	log2FoldChange	pvalue	padj	CC11_E6E7-1	CC11_E6E7-2	CC11_E6E7-3	E6E7-1	E6E7-2	E6E7-3	Vehicle-1	Vehicle-2	Vehicle-3
Stab1	17803.5	2.74404	7.66407e-133	1.38114e-128	42505.5	37604.3	46203.3	6914.27	5954.78	5985.44	5230.78	4958.62	4874.92
Arrb1	4076.15	1.78019	8.26882e-71	7.45062e-67	7818.25	7355.59	7735.14	2179.22	2418.54	2072.67	2551.33	2316.96	2237.64
Nr2f2	8545.83	-2.21345	3.55471e-62	2.13532e-58	2000.94	2416.09	1965.13	10337.1	9736.54	9524.58	12389.1	12864.8	15678.2
Slc5a3	7075.51	-2.94848	7.03817e-61	3.17087e-57	1286.78	1454.74	1304.68	7810.67	10989.9	12432.3	9702.15	10314.2	8384.23
Selenop	49484.1	3.19609	1.05388e-60	3.79839e-57	146102	101085	124249	14854.4	15432.9	10241.9	11440.8	9762.4	12188.2
Zdhhc14	448.992	3.26032	5.51115e-60	1.41881e-56	1068.03	925.948	1314.41	121.613	105.929	117.691	133.739	116.364	137.205
Niban1	4139.68	1.63103	4.79692e-60	1.41881e-56	7168.43	6838.96	7577.33	2188.05	2523.48	2257.62	3098.44	2783.36	2821.45
Glul	8403.38	2.97583	1.88998e-58	4.25743e-55	24346.9	16970.2	19081.7	2981.47	2459.13	2237.07	2615.86	2097.37	2840.79
Slc40a1	3102.18	4.77825	3.19592e-56	6.3993e-53	8895.93	5973.86	11497.9	295.205	463.315	202.69	208.558	198.945	183.247
Tbc1d2b	4871.01	1.95658	5.12515e-56	9.23603e-53	10503.3	8749.49	9310.06	2749.03	2359.14	2251.08	2832.83	2465.23	2618.86
Cul9	734.219	2.29057	1.75312e-55	2.8721e-52	1755.38	1565.37	1440.88	343.262	345.506	284.887	300.211	279.65	292.827
Pla2g15	5060.73	2.27	9.37396e-55	1.40773e-51	11598.2	9036.01	11256.8	2436.18	2249.25	1926.96	2332.48	2148.05	2562.69
Abca9	3782.34	2.14698	6.12388e-51	8.48911e-48	7851.49	7136.55	7879.99	1840.86	1860.19	1462.73	2241.76	1737.02	2030.45
5031439G07Rik	6915.39	1.20851	1.21266e-50	1.56095e-47	10860.4	10495.2	10797.4	4928.25	4713.33	4272.38	5481.42	5313.34	5376.77
Sft2d2	3333.13	1.35348	2.24891e-50	2.70184e-47	5986.74	5286.86	5872.7	2178.24	2157.18	2374.37	2085.58	2027.93	2028.61
Mrps6	927.166	-2.06108	4.16372e-49	4.68965e-46	293.814	342.944	315.632	1179.84	1367.17	1426.31	1152.21	1052.91	1213.66
Ftl1	21142.8	2.14982	1.50056e-48	1.59068e-45	44596.5	39262.6	49665.5	10169.4	11641.3	8278.55	9138.2	8619.4	8913.71
Plag1	1548.8	-2.92528	1.77066e-48	1.77272e-45	196.234	339.625	298.337	1874.21	2069.08	2391.19	2239.89	2315.09	2215.54
Nbeal2	2851.7	2.33818	7.58974e-48	7.19867e-45	6072.52	5269.16	7505.98	1290.66	1357.27	1079.77	1076.46	962.82	1050.68
Hid1	387.593	3.53852	3.01943e-47	2.72065e-44	1086.26	746.732	1066.88	100.036	67.3192	82.197	97.2646	119.18	122.471
Rnf130	5060.52	1.23363	3.42219e-46	2.93672e-43	8284.71	8245.03	8657.18	3640.53	3787.7	3283.21	3333.18	3189.69	3123.48
Dgka	1024.65	2.36062	2.03379e-45	1.66596e-42	2509.22	1864.06	2640.71	435.452	497.964	432.468	288.053	271.204	282.697
Atp13a2	7619.68	2.485	3.74661e-45	2.93555e-42	17738.2	15842.9	17314.4	2917.72	3616.43	2557.45	3470.66	2383.59	2735.81
Apoe	184719	3.44487	5.66079e-45	4.25055e-42	585213	315180	453559	43063.6	47215.5	34055.7	72708.1	46263.2	65217.4
Tmc6	1004.48	1.51486	3.49084e-44	2.51634e-41	1766.1	1552.1	1707.87	565.891	577.163	615.544	770.635	722.585	762.454
Alcam	11393.1	-2.29416	4.98434e-44	3.45472e-41	3041.09	3117.47	2853.66	13810.9	13971.7	16418.9	19792.4	16715.2	12816.2
Scn1b	1159.89	2.30609	8.39564e-44	5.60362e-41	2686.15	2117.4	2367.24	521.758	515.784	412.853	694.881	565.868	557.107
Wasf1	721.321	-2.99705	1.21817e-43	7.84025e-41	100.798	143.815	157.816	1003.3	1032.56	1175.98	967.97	1121.41	788.237
Tmc8	228.485	2.93081	2.17607e-43	1.35224e-40	624.087	475.696	567.489	75.5175	70.2892	72.8564	56.1142	56.3053	58.0128
Stard9	3537.23	1.19917	4.84243e-43	2.90885e-40	5116.02	5123.14	5515.99	2361.64	2301.72	2198.77	3074.12	2893.15	3250.56
Atxn1	1307.55	1.74442	6.16595e-43	3.58441e-40	2479.19	2246.83	2766.1	778.713	715.762	741.641	736.967	674.725	628.012
Gdpd1	588.859	2.31133	1.85462e-42	1.04444e-39	1568.8	1123.97	1267.93	268.725	258.387	270.877	174.889	178.3	187.851
Sirt2	2586.75	1.10581	2.77979e-42	1.51802e-39	4010.46	3669.5	4035.12	1804.57	1777.03	1861.58	2089.32	2009.16	2024
Klhl23	862.427	-1.98683	4.06052e-42	2.1522e-39	259.5	264.398	260.504	1109.23	886.04	1113.4	1211.13	1283.76	1373.89
Bbs12	746.296	-1.90291	6.67144e-42	3.43503e-39	230.548	261.08	261.585	1057.25	885.05	874.277	1058.69	1066.99	1021.21
Mknk2	5364.84	1.7047	1.46048e-41	7.31093e-39	10324.2	8628.9	10025.6	3272.75	2868	2749.86	3604.4	3106.18	3703.61
Man1c1	3487.53	2.702	1.55109e-41	7.55465e-39	9467.47	6508.19	7845.4	1281.84	1428.55	950.87	1456.16	1121.41	1327.85
Efnb1	676.17	3.05626	3.91047e-41	1.85449e-38	2011.66	1484.61	1267.93	231.456	174.238	167.196	254.384	271.204	222.843
Fam234a	2725.26	1.63702	1.0391e-40	4.80146e-38	5532.07	4518.01	4705.29	1657.46	1603.78	1483.28	1831.19	1624.41	1571.87
Cbl	7703.58	0.878294	1.27431e-40	5.74109e-38	11071.7	11113.6	11721.6	6090.44	6139.91	6215.22	5818.11	5710.3	5451.36
Rab11fip5	3907.87	1.86304	1.4162e-40	6.22471e-38	6941.1	6942.95	7420.59	2307.7	1608.73	1940.04	2709.38	2557.2	2743.18
Ift74	1779.53	-2.1823	1.54798e-39	6.64192e-37	423.564	587.429	531.818	2364.58	1994.83	2641.51	2382.98	2678.26	2410.75
Gpsm2	3803.96	-2.20752	1.65484e-39	6.93533e-37	1054.09	1340.8	1053.91	4317.25	5793.41	5817.31	5477.68	4896.68	4484.48
St8sia4	1814.62	2.03348	4.58562e-39	1.87813e-36	3602.98	3547.81	4052.41	970.94	1022.66	743.509	777.182	729.154	884.925
Adam22	342.117	3.05942	1.22517e-38	4.90642e-36	833.189	792.089	810.698	106.901	89.099	96.2079	143.091	80.7043	127.076
Gpr146	1361.29	2.23834	1.44302e-38	5.65318e-36	2741.91	2836.48	2947.7	683.581	647.452	476.369	740.708	571.499	605.911
Mecom	5135.26	-2.13748	1.94386e-38	7.45324e-36	1135.58	1607.41	1345.76	6774.02	5066.76	6147.96	8069.22	7428.54	8642.07
Dph6	1378.11	-1.42437	2.72519e-38	1.02314e-35	564.038	692.525	631.264	1702.58	1629.52	1733.61	1768.53	1835.55	1845.36
Stard8	1380.82	2.36029	4.0771e-38	1.49946e-35	3396.02	2930.51	3183.34	772.829	593.003	486.644	387.188	350.031	327.818
Nptxr	4774.29	-3.46082	5.31244e-38	1.91471e-35	466.457	703.588	650.72	4205.44	7707.06	8133.77	8090.73	7486.73	5524.11
Lyl1	673.114	3.70386	5.60326e-38	1.97993e-35	1793.98	1552.1	1573.84	184.38	117.809	75.6586	241.291	225.221	293.747
Or4f62	357.044	-3.20475	6.43671e-38	2.23069e-35	38.6033	61.9511	50.8038	495.277	365.306	533.347	525.603	576.191	566.315
Itga1	1775.23	2.05775	7.66028e-38	2.60464e-35	3467.87	3645.16	4305.35	846.385	1082.06	814.498	540.567	628.742	646.428
Bmi1	5292.47	-1.41159	1.88085e-37	6.16269e-35	2303.33	2782.27	2495.87	6203.23	6986.35	6978.34	6821.62	6881.45	6179.74
Ypel3	1850.56	2.34301	1.85652e-37	6.16269e-35	3713.43	3095.34	4161.58	870.904	587.063	704.279	1245.73	1051.03	1225.64
Slc37a2	2953.47	2.23575	2.12477e-37	6.8376e-35	6155.09	6243.79	7028.21	1268.11	1679.02	1177.85	863.224	988.158	1177.75
Nup133	1982.06	-1.08597	2.30519e-37	7.28805e-35	1107.7	1156.05	1103.63	2358.7	2349.24	2439.76	2507.37	2512.15	2303.94
Fmr1	7764.71	-1.37918	2.77246e-37	8.61422e-35	3194.43	3871.94	3825.41	8966.97	9335.59	10028	9848.98	10769.3	10041.7
Pgap1	1351.67	1.88078	1.45284e-36	4.43758e-34	2873.8	2564.33	2994.18	806.174	858.32	625.818	477.906	464.519	500.015
Kif21b	2503.98	2.43071	2.29199e-36	6.88401e-34	5021.65	4730.41	6727.71	886.595	1247.39	922.848	1083.94	1028.51	886.767
Dhrs3	1967.32	3.49528	2.68439e-36	7.9304e-34	6619.4	3822.16	4680.43	616.89	421.735	302.634	414.31	367.861	460.419
Fam102a	2026.75	1.63733	3.16252e-36	9.19223e-34	4093.03	3322.13	3855.68	1280.86	1187	1155.43	1239.19	1011.62	1095.8
Spry4	2231.91	-2.16647	3.49766e-36	1.0005e-33	657.329	671.506	506.957	2442.06	2609.61	3188.87	3509.01	3627.94	2873.94
Pkn1	2816.51	1.69458	4.45061e-36	1.25319e-33	4966.96	5108.75	5433.84	1479.95	1867.12	1444.99	1831.19	1535.26	1680.53
Xylt1	417.089	2.12014	4.76565e-36	1.32126e-33	964.011	850.721	895.011	229.495	172.258	221.371	144.026	133.256	143.651
Mrc1	15187.5	2.27183	5.30655e-36	1.44893e-33	31255.8	32393.8	37136.5	9033.66	6080.51	5755.66	4553.67	5137.86	5339.94
Gna12	7003.82	1.59786	5.81797e-36	1.56486e-33	12866.7	10719.8	12253.4	3946.53	4207.45	3686.72	5830.27	4876.98	4646.55
Sox18	764.558	3.21596	7.47106e-36	1.97994e-33	2406.28	1715.82	1534.92	220.668	209.878	178.405	142.156	223.344	249.547
Wdr35	1593.69	-1.67569	8.67515e-36	2.26572e-33	609.075	692.525	591.269	2089.97	1793.86	2162.34	2295.07	1935.96	2173.18
Zeb2	9000.64	1.13882	1.39479e-35	3.54023e-33	14636	14755.4	14745	6151.25	7416.99	6475.82	5659.12	5507.6	5658.55
Znrf2	3946.35	1.51656	1.38011e-35	3.54023e-33	7449.37	6439.6	7487.61	2433.23	2787.81	2251.08	2230.54	2083.3	2354.58
Arsi	467.956	3.73027	1.45909e-35	3.65198e-33	1417.6	1351.86	800.97	117.69	86.129	65.384	124.387	140.763	106.817
Sh3tc1	742.223	1.93114	1.62027e-35	3.99984e-33	1583.81	1461.38	1476.55	445.259	417.775	323.184	319.851	307.802	344.393
Tmem268	1221.14	1.49806	1.66069e-35	4.04422e-33	2206.82	2096.38	2280.76	799.309	850.4	681.862	691.14	664.402	719.175
Akap13	8465.13	1.32906	1.85823e-35	4.46496e-33	13367.5	13769.7	16059.4	5308.78	6078.53	5806.1	5466.46	5046.83	5282.85
Six4	3885.12	-2.84474	3.05962e-35	7.25493e-33	453.589	881.697	606.402	4794.87	3992.62	5158.8	5657.25	6273.35	7147.55
Golm2	3663.93	-1.99952	3.15157e-35	7.37591e-33	964.011	1225.75	1221.45	3823.93	4383.67	5431.54	5504.8	5359.33	5060.93
Psip1	6212.98	-1.65746	3.39237e-35	7.83768e-33	2238.99	2857.5	2308.87	7086.88	7626.87	8645.63	7835.41	8814.59	8502.1
Phf6	3512.33	-1.52102	5.30483e-35	1.21011e-32	1404.73	1670.47	1715.44	4183.87	4431.19	5132.64	4439.57	4285.77	4347.28
Pcdh1	1127.86	2.34289	6.01168e-35	1.35421e-32	2724.75	2280.02	2385.61	500.181	428.665	527.742	346.973	544.284	412.535
Ninj1	3174.34	2.86368	8.15774e-35	1.81495e-32	7639.17	6345.56	8880.93	1407.37	989.988	744.443	932.431	748.86	880.321
Ago4	481.533	2.25547	8.78625e-35	1.93094e-32	1049.8	844.084	932.843	218.707	216.807	156.922	298.341	308.741	307.56
Wdhd1	1829.6	-1.96769	9.06671e-35	1.96857e-32	491.12	737.882	662.611	2394	2374.98	2628.44	2411.04	2508.4	2257.89
Os9	5860.76	1.00564	2.34458e-34	5.02995e-32	8651.44	8218.48	9001.99	4297.63	4372.78	4215.4	4566.76	4441.55	4980.81
Sema3g	506.675	2.7647	2.8482e-34	6.03851e-32	958.65	1158.26	1473.31	195.169	178.198	155.053	119.71	166.101	155.622
Fgf7	3704.72	-1.88971	3.0695e-34	6.43203e-32	1045.51	1344.12	1365.22	4030.87	4742.04	5140.12	4758.49	5138.8	5777.34
Med19	1214.76	-1.09497	3.18158e-34	6.59025e-32	713.09	730.138	723.143	1483.87	1577.05	1566.41	1394.44	1408.57	1336.14
Ctsd	24186.5	2.23733	4.39057e-34	8.99119e-32	65587.1	38605.5	51228.6	12199.5	10366.2	10396.1	10370.8	9539.99	9385.18
Acap1	730.159	2.73309	5.3264e-34	1.07851e-31	1916.23	1448.11	1880.82	263.821	322.736	202.69	193.594	145.455	197.98
Zfp467	718.7	1.93266	6.34759e-34	1.271e-31	1296.43	1348.54	1396.56	304.032	414.805	339.997	405.893	478.595	483.44
Ubald1	1750.92	1.49734	7.93144e-34	1.57069e-31	3098.99	2976.97	3089.3	1055.28	1087.01	1104.06	1299.04	1016.31	1031.34
Osbpl11	2265.59	1.20078	8.17219e-34	1.60077e-31	3427.12	3598.7	3949.72	1666.29	1591.9	1516.91	1524.44	1623.47	1491.76
Eda2r	3747.3	-2.3591	9.91795e-34	1.92184e-31	907.179	1244.55	835.56	4483	5045.97	5795.82	4515.32	4774.69	6123.57
Cxcr3	839.138	3.64643	5.48207e-33	1.05098e-30	2528.52	1366.24	2493.71	212.822	156.418	141.043	271.219	153.901	228.368
Cldn5	391.01	3.31311	7.38556e-33	1.401e-30	1159.17	861.784	980.404	70.6138	127.709	103.68	62.6609	60.059	93.0047
Klc4	842.686	1.74165	8.05436e-33	1.51195e-30	1529.12	1314.25	1590.05	475.662	415.795	434.337	654.666	535.839	634.457
Grap	491.414	3.17874	9.90274e-33	1.82099e-30	1257.83	975.73	1449.53	155.939	163.348	87.8014	103.811	118.241	110.501
Pltp	9808.78	3.18843	9.85362e-33	1.82099e-30	29378.2	21007	22374.2	2889.28	3438.23	1654.22	3162.97	2212.8	2162.13
Abca1	21056.6	2.82234	1.1206e-32	2.03983e-30	65389.8	37043.4	46857.3	7131.99	7814.97	6160.11	5425.31	5399.68	8286.62
Galnt10	2897.06	1.11502	1.7255e-32	3.10953e-30	4491.93	4488.14	4361.56	2033.09	1991.86	2134.32	2351.19	2228.75	1992.69
Slc9a7	242.603	2.22274	1.92899e-32	3.44182e-30	491.12	522.159	523.171	100.036	121.769	107.417	118.775	102.288	96.688
Atp2b4	1415.12	2.55945	2.3453e-32	4.1436e-30	3385.3	2639.56	3832.98	561.968	627.653	482.907	308.628	402.583	494.49
Arhgef17	5265.29	-0.836212	2.67223e-32	4.67536e-30	2897.4	2858.6	2661.25	5007.7	4963.8	5056.05	8201.09	7863.97	7877.77
Arhgap31	2892.29	1.35003	2.75326e-32	4.77082e-30	4960.53	4730.41	4589.63	1909.51	1839.4	1853.17	2246.44	1767.05	2134.5
Ank	10780	-1.77247	3.16471e-32	5.43155e-30	3400.31	4368.66	3642.74	11742.5	11971.9	15270.9	15867.2	14184.2	16571.4
Lin9	964.081	-1.44569	4.98688e-32	8.47816e-30	439.649	463.527	510.199	1232.8	1319.65	1297.41	1058.69	1240.59	1114.21
Gpr162	808.787	2.37777	5.26209e-32	8.86245e-30	1851.89	1628.43	1247.39	348.165	285.117	276.481	603.228	572.437	465.944
E2f6	2132.47	-1.40528	6.14535e-32	1.02542e-29	896.455	1140.56	1059.31	2581.33	2699.7	2918.93	2622.4	2698.9	2574.66
Arap2	2475.29	-1.06585	6.86453e-32	1.13491e-29	1412.24	1306.5	1331.71	2750.02	2737.32	2991.78	3393.04	3258.2	3096.78
Fabp5	2940.17	2.71924	8.55712e-32	1.40189e-29	9516.8	5592.19	6258.59	1098.44	988.008	1158.23	559.272	779.828	510.144
Mir100hg	7239.03	-2.56659	8.82287e-32	1.4324e-29	1311.44	2376.27	1498.17	9512.27	9346.48	11860.7	9495.46	10736.5	9014.08
Dscc1	367.371	-2.23018	1.12345e-31	1.80765e-29	96.5084	118.371	90.7982	429.567	472.224	531.478	548.984	538.654	479.757
Crip1	1201.8	2.83792	1.15515e-31	1.84221e-29	3316.67	2552.16	2994.18	481.547	496.974	261.536	241.291	216.775	255.072
Zfp469	161.479	3.07502	1.57657e-31	2.49222e-29	419.275	378.344	319.955	54.9218	36.6296	41.0985	65.4666	71.32	66.3003
Zfp275	3251.05	-1.0363	1.69796e-31	2.66077e-29	1795.06	1906.1	1708.95	3756.26	3693.65	3645.62	4005.62	4239.79	4508.42
Mafb	7181.97	1.91324	1.96974e-31	3.06007e-29	15082.1	13858.2	15362.2	3797.45	4637.11	3328.05	3399.59	2491.51	2681.48
Meis1	1744.85	-2.44127	2.3799e-31	3.66565e-29	389.25	430.339	357.788	2079.18	1739.41	2575.2	3172.32	2879.08	2081.09
Ptafr	2412.76	2.79208	2.71771e-31	4.1505e-29	6744.86	5024.68	5606.79	1037.63	950.389	521.204	622.868	597.775	608.674
Rreb1	2587.4	1.45562	3.3642e-31	5.09465e-29	4531.6	4400.74	4291.3	1555.47	1695.85	1570.15	1924.72	1469.57	1847.2
Gnpda1	2615.79	1.57365	4.00868e-31	6.02003e-29	4855.44	4859.84	4786.36	1612.35	1839.4	1420.7	1532.85	1214.32	1420.85
Dedd2	553.421	2.5109	4.35761e-31	6.48997e-29	1243.89	934.798	1356.57	232.437	223.737	164.394	295.535	243.051	286.381
Kif21a	1350.76	-2.09611	4.44354e-31	6.56369e-29	336.707	483.44	321.036	1488.77	1554.28	1834.49	1991.12	2135.85	2011.11
Gas6	5546.64	3.84367	5.16628e-31	7.56923e-29	16060.1	13898.1	14703.9	1778.09	678.142	654.774	630.35	823.934	692.47
Gm3325	464.41	-1.59976	5.92694e-31	8.6002e-29	202.668	184.747	191.325	583.545	568.253	602.467	653.731	614.666	578.286
Jdp2	688.748	1.33789	5.9654e-31	8.6002e-29	1123.79	1174.86	1138.22	422.702	480.144	456.754	484.453	477.657	440.161
Mtap	4923.69	-1.81853	7.34826e-31	1.05098e-28	1498.02	2242.41	1928.38	6974.09	6413.15	6606.59	5721.78	6844.85	6083.98
Cerk	3525.08	2.02878	8.30434e-31	1.16916e-28	6992.57	6358.84	7859.45	1659.42	2148.27	1390.81	1731.12	1641.3	1943.89
Epn2	2175.39	-1.41336	8.2553e-31	1.16916e-28	1075.53	982.368	901.496	2382.23	2550.21	2949.75	2909.52	2865.94	2961.42
Pter	1217.07	-2.04266	1.48546e-30	2.07515e-28	302.393	443.614	380.488	1478.97	1371.13	1789.65	1818.1	1616.9	1752.35
Kif26a	207.409	3.35496	1.75832e-30	2.43744e-28	636.955	470.165	434.534	52.9603	41.5795	56.0434	57.9847	72.2585	44.2002
Fkbp15	3272.17	1.11421	2.33229e-30	3.20841e-28	5076.34	5208.32	5470.59	2256.7	2682.87	2338.88	2115.51	2116.14	2184.23
Mfsd1	6301.99	0.805039	3.28193e-30	4.48058e-28	8784.41	9016.1	9379.24	5052.81	5445.93	5057.92	4705.18	4657.39	4618.92
Emp2	4268.49	-1.75252	4.08777e-30	5.53878e-28	1388.65	1562.05	1552.22	4542.82	4999.44	5629.56	6073.43	5273.93	7394.33
Oip5	405.5	-2.53533	4.12186e-30	5.54329e-28	73.9897	128.327	110.255	556.084	580.133	674.389	533.085	472.964	520.274
Tmem237	1152.32	-1.49785	4.85733e-30	6.48399e-28	451.445	547.604	500.471	1260.26	1449.34	1524.38	1475.8	1588.75	1572.79
Hacd4	2148.31	2.46076	5.70825e-30	7.56385e-28	5021.65	4439.46	5267.38	768.906	1216.7	690.268	630.35	579.945	720.095
Pgap6	1237.6	2.69085	7.55279e-30	9.93495e-28	2216.48	2999.1	3339	511.95	490.044	323.184	504.093	365.984	388.594
Itgb3	968.357	2.12118	7.91347e-30	1.0334e-27	1895.85	2094.17	2145.65	557.064	423.715	429.666	311.434	461.703	395.96
Kctd12	3415.28	1.56778	8.92576e-30	1.1572e-27	6641.92	5862.12	6929.85	1898.73	2562.09	2095.09	1636.66	1501.47	1609.63
Slc17a5	851.264	1.25506	1.0934e-29	1.40743e-27	1437.97	1299.87	1475.47	605.121	583.103	577.247	553.66	539.592	589.336
Mmrn2	1068.97	2.41857	1.12316e-29	1.43549e-27	2607.87	2246.83	2483.98	443.298	532.614	396.974	217.91	379.122	312.164
Hexa	11660.9	1.75039	1.51456e-29	1.92211e-27	26524.8	18995.8	22180.7	6426.84	7749.63	5946.21	6021.05	5367.77	5734.98
Noc3l	1808.08	-1.28934	1.82203e-29	2.29614e-27	918.974	1065.34	911.225	2206.68	2454.18	2415.47	1971.48	2240.01	2089.38
Ssb	7372.51	-1.35436	1.99348e-29	2.49476e-27	3371.36	4124.17	3868.65	8689.42	9963.24	10402.6	8020.59	9014.48	8898.06
Arhgef10l	1468.89	1.37034	3.92323e-29	4.8759e-27	2485.63	2628.5	2455.87	951.325	1032.56	944.332	1036.24	859.594	825.992
Bhlhb9	1679.56	-1.79855	4.09476e-29	5.05422e-27	605.858	720.182	575.055	2342.02	1898.8	2371.57	2210.9	2468.05	1923.63
Sgsh	1164.77	2.29076	5.49298e-29	6.73395e-27	2664.7	2124.04	2347.78	510.969	488.064	459.556	807.109	471.088	609.595
Map3k11	2515.38	1.60862	6.3367e-29	7.71579e-27	4312.85	4286.8	4602.6	1635.89	1453.3	1240.43	1943.42	1526.81	1636.33
Nfam1	2937.68	2.02691	6.6081e-29	7.99225e-27	5437.71	5919.65	6589.35	1617.25	1682.98	1104.06	1445.88	1196.49	1445.72
Cd5l	388.164	8.23328	7.12365e-29	8.55836e-27	2118.89	484.546	857.178	3.92299	0	7.47246	3.74095	12.1995	5.52503
Dyrk2	1897.67	1.30418	7.36621e-29	8.79116e-27	3504.33	2861.92	3269.82	1265.16	1345.39	1291.8	1083.94	1220.89	1235.76
Stab2	151.261	7.24345	7.832e-29	9.28555e-27	615.509	360.644	338.331	3.92299	0	4.67029	18.7047	12.1995	7.36671
Etv1	3475.62	-2.2129	8.88887e-29	1.04697e-26	842.84	972.411	835.56	4376.09	3190.73	4721.66	4926.83	4653.63	6760.79
Pag1	1017.91	1.52698	9.8851e-29	1.15675e-26	1751.09	1749.01	2068.9	669.85	698.932	564.17	561.142	566.807	531.324
Ftx	563.749	-1.43133	9.98608e-29	1.16103e-26	278.802	293.162	255.1	754.195	769.221	707.081	689.27	686.925	639.983
H6pd	3428.35	1.40166	1.01269e-28	1.16985e-26	5815.16	5013.61	6297.5	2172.36	2204.7	2105.36	2703.77	2321.65	2221.06
Jph2	162.204	6.18592	1.05305e-28	1.20873e-26	345.285	695.844	374.002	5.88448	9.89988	3.73623	3.74095	14.0763	7.36671
Kcnab2	1578.48	1.35408	1.08183e-28	1.22615e-26	2717.25	2668.32	2802.85	1105.3	1150.37	948.068	898.763	1036.96	878.48
Ppp1r9b	8441.41	1.63838	1.07851e-28	1.22615e-26	16183.4	14083.9	15999.9	5247	5442.96	4172.43	5619.84	4329.88	4893.33
Prps1	2146.03	-1.49309	1.13102e-28	1.27388e-26	985.458	1057.59	1040.94	3192.33	2595.75	2892.77	2516.72	2819.02	2213.69
Maf	6792.37	2.3347	1.42131e-28	1.59089e-26	15370.6	14453.4	15033.6	3508.13	3456.05	1928.83	2389.53	2670.75	2320.51
Dtwd1	732.294	-1.71071	1.45736e-28	1.62118e-26	239.126	313.074	329.684	954.267	1013.75	918.178	903.439	988.158	930.967
Fcgrt	5347.65	1.94829	1.63958e-28	1.81269e-26	10029.4	9187.57	11870.8	3251.18	2712.57	2092.29	3022.69	2802.13	3160.32
Slc9a9	1921.36	2.81215	1.89304e-28	2.08015e-26	4784.67	3908.45	5033.9	722.811	828.62	403.513	573.3	448.565	588.416
Snta1	403.195	2.44833	2.17721e-28	2.37791e-26	885.732	796.514	856.097	193.207	115.829	155.988	208.558	180.177	236.655
B3galt1	572.457	-1.85691	2.54916e-28	2.76737e-26	217.68	209.085	198.891	644.351	816.74	805.157	801.498	792.028	666.687
Nbea	2498	-1.41407	2.6097e-28	2.81613e-26	1109.85	1273.32	966.352	2997.16	2765.04	3162.72	3301.39	3337.97	3568.25
Arap1	7441.56	1.73777	3.2442e-28	3.47998e-26	13442.5	13697.8	14895.2	4017.14	5062.8	3524.2	4664.03	3669.23	4001.04
Arhgap45	5450.96	2.48965	3.61582e-28	3.85566e-26	11935.9	10502.9	14254.2	2450.89	2562.09	1520.64	2080.9	1548.4	2202.64
Arhgap9	2378.69	2.45633	3.86741e-28	4.09893e-26	5294.02	4584.38	6474.78	847.366	1326.58	806.091	732.29	594.959	747.721
Smc1a	8878.69	-1.12465	3.88945e-28	4.09893e-26	4718.19	5551.26	4694.48	10477.3	10591.9	11558	11291.1	10346.1	10679.9
Cmtm3	4191.86	0.972949	3.97881e-28	4.16872e-26	6803.84	6414.15	5882.43	3111.91	3223.4	3395.3	2974.05	2933.51	2988.12
Tbx4	1676.62	-2.57507	4.22501e-28	4.40109e-26	288.453	467.952	341.574	1997.78	1888.9	2654.59	3048.87	2302.89	2098.59
Manba	1243.88	1.67397	4.26188e-28	4.41399e-26	2597.15	2153.91	2412.64	684.562	894.95	665.983	593.875	607.159	584.732
Dnase2a	1870.12	1.28019	4.75712e-28	4.87091e-26	3305.95	2985.82	3179.02	1333.82	1414.69	1151.69	1227.97	1131.74	1100.4
Gm38426	1870.12	1.28019	4.75712e-28	4.87091e-26	3305.95	2985.82	3179.02	1333.82	1414.69	1151.69	1227.97	1131.74	1100.4
Rif1	6379.49	-1.86458	5.37698e-28	5.47449e-26	1684.61	2578.72	2374.81	7438.97	7762.5	8970.68	8366.63	9601.93	8636.54
B130024G19Rik	383.83	-2.75768	5.41043e-28	5.4776e-26	90.0745	76.3326	52.9656	537.449	412.825	533.347	502.222	572.437	676.816
Flcn	1975.58	1.37664	6.86982e-28	6.91625e-26	3482.88	3013.48	3497.89	1325.97	1401.82	1121.8	1359.83	1326.93	1249.58
Prdx4	5927.47	-1.53703	7.94987e-28	7.95914e-26	2139.27	2755.72	2266.71	7719.46	6160.7	6901.75	7781.17	9064.21	8558.27
Mrtfa	2654.69	1.17094	8.68549e-28	8.64758e-26	3943.97	4422.87	4321.56	1876.17	1822.57	1936.3	2064.07	1768.92	1735.78
Map2	1298.88	-2.45176	1.07621e-27	1.06563e-25	321.695	388.301	290.77	1480.93	1786.93	2206.24	1788.17	2087.99	1338.9
Engase	415.384	2.65829	1.4171e-27	1.3955e-25	1053.01	793.195	1043.1	152.016	114.839	190.548	129.998	110.734	151.017
Amot	4231.6	-2.00278	1.44933e-27	1.41947e-25	1503.39	1121.76	1012.83	5887.43	4150.03	4543.25	6511.12	6616.81	6737.77
Ltbp1	12066.6	-1.78241	1.54885e-27	1.50875e-25	3761.68	5089.95	4043.76	16130.3	12227.3	16001.3	16072	16245	19028.2
Arfgef2	2691.1	0.913648	1.77446e-27	1.71003e-25	4087.67	3748.04	3965.94	2085.07	2173.02	2007.29	2090.25	1961.3	2101.35
Bora	789.203	-1.44519	1.77353e-27	1.71003e-25	351.719	454.677	369.678	1058.23	1048.4	1094.71	921.208	899.946	904.263
Adk	2232.12	-1.58528	2.32889e-27	2.23239e-25	946.854	1022.19	964.19	2567.6	2798.7	3434.53	2938.51	2956.97	2459.56
Tnfrsf1b	9014.5	1.56769	2.65496e-27	2.53148e-25	15247.2	15226.7	18728.2	5918.81	6119.12	4561	5283.15	4909.82	5136.44
Efna5	2162.18	-1.84177	2.69822e-27	2.55919e-25	746.331	691.419	498.309	2412.64	2159.16	2367.83	3275.2	3342.66	3966.05
Pals2	4376.58	-1.73208	2.86358e-27	2.70181e-25	1213.86	1737.95	1774.89	5011.62	4933.11	5756.59	6425.08	5986.19	6549.92
Nmt2	8783.14	-2.41506	3.48383e-27	3.2699e-25	1742.51	2792.23	2284.01	11163.8	11094.8	14107.1	14292.3	12725.9	8845.57
Epas1	2813.1	3.02937	3.73896e-27	3.49118e-25	9409.56	5176.24	6011.06	1143.55	621.713	757.52	600.422	746.984	850.854
Ace	4024.71	3.12635	3.80704e-27	3.53642e-25	14933.1	8194.14	7219.54	1205.34	1311.73	958.343	970.776	853.025	576.445
Nfat5	11656.2	-1.18723	4.26359e-27	3.92011e-25	5810.88	6408.62	6433.7	13315.6	13328.2	15831.3	14509.3	15629.4	13638.5
Nrn1	3496.4	-2.95064	4.25193e-27	3.92011e-25	387.106	785.452	555.598	4364.33	3720.38	5273.69	6852.48	5439.09	4089.44
Plxna3	1800.91	-1.76481	4.39271e-27	4.01832e-25	571.544	705.8	580.46	2352.81	1907.71	2052.12	2756.14	3027.35	2254.21
Dync2i1	1029.92	-1.6917	4.81404e-27	4.3815e-25	399.974	548.71	403.187	1382.85	1394.89	1587.9	1203.65	1176.78	1171.31
Agtrap	2017.34	1.39718	5.44338e-27	4.9294e-25	3486.1	3346.47	3531.4	1413.26	1376.08	1146.09	1386.96	1129.86	1339.82
Spc25	1634.58	-2.27311	5.81056e-27	5.23561e-25	313.116	567.516	448.586	2056.63	1934.44	2432.28	2339.03	2150.86	2468.77
Meox1	277.013	2.37323	6.68415e-27	5.99279e-25	636.955	566.41	538.304	91.2095	138.598	106.483	123.451	137.01	154.701
Tipin	1970.59	-1.95517	6.96328e-27	6.21214e-25	524.362	839.659	717.738	2385.18	2679.9	3005.8	2442.84	2491.51	2648.33
Cd300a	3400.47	2.35799	8.35573e-27	7.41767e-25	7056.91	7706.28	7869.18	1280.86	2026.51	1107.79	1345.81	1031.33	1179.59
Ccdc18	436.661	-2.58801	8.5329e-27	7.53781e-25	80.4236	97.3517	127.55	521.758	569.243	744.443	547.114	680.356	561.711
Tmpo	10821.9	-1.30887	8.71459e-27	7.66076e-25	4594.87	5976.07	5350.61	12200.5	13306.4	13937.1	14085.6	13174.5	14771.2
P2rx4	4705.49	1.9277	9.1931e-27	8.04217e-25	9953.23	9018.31	9633.26	2326.33	3182.81	2010.09	2359.6	1872.15	1993.61
Gdf15	141.117	4.41383	9.69607e-27	8.4412e-25	484.686	225.679	443.182	12.7497	20.7898	20.5493	21.5104	20.6453	20.2584
Lpar5	316.622	2.52274	1.12322e-26	9.73152e-25	648.751	619.511	846.369	96.1132	130.678	141.043	140.286	115.426	111.421
Gpc4	6246.22	-1.73895	1.20908e-26	1.04253e-24	2087.8	2483.58	2049.44	7234.97	6698.26	8165.53	10740.3	9317.59	7438.53
Dysf	455.196	2.111	1.29173e-26	1.10849e-24	1086.26	925.948	905.82	225.572	226.707	223.24	133.739	159.532	209.951
Rock2	9949.17	-1.06866	1.34661e-26	1.1501e-24	5428.06	6468.36	6003.49	12056.3	12093.7	13393.4	11728.8	11572.6	10797.7
Marcks	18965.9	1.28072	1.47502e-26	1.25383e-24	34470.6	31397	29266.2	12926.2	14622.1	11608.5	12324.6	11282.6	12795
Rfx3	828.798	-1.58341	1.50567e-26	1.27388e-24	344.213	369.494	359.95	993.497	961.279	1261.91	1085.81	1036.96	1046.07
Hmgn2	5599.43	-1.56626	1.54669e-26	1.30247e-24	2042.76	2649.52	2156.46	5946.27	7227.91	7106.31	6861.83	8059.16	8344.64
Ip6k1	3726.07	1.07042	2.26956e-26	1.90064e-24	5663.97	4666.25	5354.93	2528.37	2457.15	2483.66	3333.18	3438.38	3608.76
Olfml2b	1451.95	3.16201	2.27811e-26	1.90064e-24	4827.56	3423.91	2400.75	538.43	309.866	341.865	406.828	329.386	488.965
S100a6	21888.2	-1.35043	2.39892e-26	1.99221e-24	8246.1	10237.4	11060.1	25938.8	26465.4	22928.3	30584.1	30181.5	31351.8
Kmt2d	6712.09	0.924723	2.53242e-26	2.09343e-24	8779.04	9149.96	9762.97	5072.42	4746	4769.3	6134.22	6341.85	5653.03
Ccp110	2086.74	-1.92313	2.57775e-26	2.12117e-24	541.519	849.615	703.686	2431.27	2494.77	3017	2692.55	3115.56	2934.71
Tspan32	731.528	1.77732	2.7734e-26	2.27179e-24	1366.13	1303.19	1457.1	487.431	329.666	386.7	425.533	402.583	425.427
Mroh1	2005.05	1.18053	2.88211e-26	2.35016e-24	3522.56	3002.42	3257.93	1441.7	1500.82	1374	1364.51	1199.3	1382.18
Il18r1	757.083	2.99465	3.12713e-26	2.53847e-24	1566.65	1670.47	2511	309.916	240.567	170.932	92.5884	110.734	140.888
Vsir	9924.85	1.74859	3.43902e-26	2.77913e-24	17078.8	17753.4	20377.7	5509.84	6610.15	4310.67	6315.65	5437.21	5930.2
Smc6	6367.36	-1.1664	3.69445e-26	2.97222e-24	3215.87	3833.23	3571.4	7651.79	7697.16	8487.78	7057.3	7535.52	8256.23
Tie1	1157.18	2.71735	3.8328e-26	3.06982e-24	3047.52	2555.48	2586.67	448.201	420.745	376.425	206.687	457.95	314.927
Rbbp7	11176.4	-1.49742	4.06103e-26	3.23822e-24	4149.86	6008.15	5092.27	14342.4	14264.7	14448.9	14760.8	14550.2	12970
Frmd5	358.198	-2.59585	4.23023e-26	3.35828e-24	47.1819	59.7386	61.6131	285.397	431.635	301.7	698.622	634.373	703.52
Saraf	5028.55	1.42063	5.28132e-26	4.17433e-24	9895.32	7167.52	8703.66	3398.29	3220.43	3006.73	3425.77	3284.48	3154.79
Snx29	546.603	1.51002	6.03886e-26	4.75224e-24	1011.19	859.572	907.982	312.858	342.536	320.382	418.986	395.075	350.839
Rassf2	4866.53	1.93369	6.2865e-26	4.92561e-24	9381.68	9432.06	10651.5	2379.29	3333.29	2000.75	2230.54	2064.53	2325.12
Atp6v0a1	2525.99	1.50761	6.53368e-26	5.09712e-24	5301.53	3875.26	4090.24	1571.16	1647.34	1447.79	1663.79	1548.4	1588.45
Smc3	7675.92	-1.45008	6.87389e-26	5.33941e-24	2864.15	4004.7	3559.51	9286.7	8917.82	10286.8	9624.52	10116.2	10423
Ifngr1	7037.83	1.71289	7.47134e-26	5.77858e-24	12365.9	12251.9	14701.7	4483.98	4252	3258.93	4116.91	3440.25	4468.83
Ccdc88c	996.507	2.58288	7.55362e-26	5.81726e-24	2428.79	2038.86	2555.32	466.836	456.385	249.393	289.923	225.221	257.835
Alms1	1688.16	-1.30624	7.64124e-26	5.8597e-24	736.68	846.296	831.236	2020.34	1765.15	2183.83	2342.77	2317.9	2149.24
Lsp1	5417.32	1.83359	7.76454e-26	5.92902e-24	10207.4	9669.9	11189.8	3281.58	3274.88	2160.47	2721.54	3226.29	3024.03
Plxdc2	1021.4	3.20142	9.02677e-26	6.86378e-24	3702.7	2305.47	2065.66	359.934	185.128	332.524	93.5237	64.7511	82.8754
Ctsb	112570	1.8098	9.1735e-26	6.94603e-24	260343	189157	232879	63118.9	77109.2	54407	43263.1	41566.4	51289.8
Slf1	1402.48	-1.62793	9.34595e-26	7.047e-24	497.554	680.356	616.131	1662.37	1840.39	2040.91	1657.24	1729.51	1897.85
Dgkz	5097.44	1.35631	1.06335e-25	7.9844e-24	9151.14	7516	9483.01	3504.21	3651.08	3059.04	3369.66	3189.69	2953.13
Dusp3	1418.57	1.60934	1.46714e-25	1.09707e-23	3190.14	2468.09	2454.79	906.21	870.2	882.684	601.357	759.183	634.457
Mtx2	1992.18	-0.999626	1.59584e-25	1.18837e-23	1113.06	1278.85	1199.83	2465.6	2317.56	2397.72	2269.82	2469.93	2417.2
Itsn1	5260.26	0.990488	1.73382e-25	1.28581e-23	8431.61	7102.25	8103.74	3938.68	4059.94	3898.75	4020.58	4038.03	3748.73
Eef2k	1261.64	1.37867	2.06317e-25	1.52378e-23	2229.34	1841.94	2038.64	745.368	822.68	781.806	977.323	1057.6	860.063
Myl9	560.695	3.7806	2.21249e-25	1.6274e-23	1352.19	1580.86	1449.53	140.247	51.4794	127.032	79.4951	159.532	105.896
Gfi1	181.09	2.76541	2.32042e-25	1.69985e-23	420.348	387.194	499.39	64.7293	78.2091	49.505	50.5028	39.4137	40.5169
Uggt2	1004.4	-1.55354	2.35866e-25	1.72087e-23	432.143	513.309	377.245	1290.66	1221.65	1369.33	1241.99	1386.99	1206.3
Anxa6	7124.51	1.30676	2.44323e-25	1.76825e-23	12675.8	12145.7	12668.5	4822.33	5638.97	4693.64	3926.12	4246.36	3303.05
Slc19a2	2416.25	-2.15315	2.435e-25	1.76825e-23	596.207	1053.17	651.801	3201.16	3426.35	3606.39	3068.51	3230.05	2912.61
S1pr4	398.037	3.77676	2.50914e-25	1.80869e-23	1001.54	912.673	1265.77	107.882	85.139	39.2304	50.5028	43.1674	76.4296
Csf1r	25033.8	1.73353	2.65238e-25	1.90433e-23	44933.2	41041.5	56397.6	15138.8	15803.2	11871.9	14523.3	11750	13844.8
Nckap1	9532.63	-1.33625	3.20559e-25	2.28907e-23	4578.79	5178.45	4125.91	12154.4	10088	12810.6	12622.9	12238	11996.7
Rab3d	826.191	2.06763	3.21366e-25	2.28907e-23	2077.07	1461.38	1554.38	379.549	491.034	344.667	378.771	355.662	393.198
Syk	6802.43	2.13351	3.32496e-25	2.35902e-23	14586.7	14048.5	14816.3	2982.45	4452.97	2467.78	2905.78	2304.76	2656.62
Lrp10	4617.01	1.25447	3.39578e-25	2.39982e-23	7630.59	6895.38	8303.71	3178.6	3474.86	2916.13	3241.53	2780.54	3131.77
Ppp1r3b	495.922	1.3419	3.74588e-25	2.63689e-23	885.732	849.615	883.121	331.493	367.286	334.392	282.442	280.588	248.626
Cd300lb	866.965	2.08976	3.87883e-25	2.71986e-23	1587.03	1637.28	2162.94	453.105	411.835	400.71	389.059	301.233	459.498
Iqgap2	2526.76	1.78633	3.91411e-25	2.73396e-23	5206.09	4194.98	4817.71	1640.79	1253.33	1228.29	1462.71	1249.04	1687.9
Rbbp4	9874.79	-0.988758	4.21012e-25	2.92937e-23	5271.5	6281.4	6008.89	11408.1	11454.2	11987.7	11493.1	12320.5	12647.7
Ift80	2474.33	-1.65399	4.25746e-25	2.95091e-23	822.466	888.335	922.034	2822.59	2416.56	3045.96	3164.84	3731.16	4455.01
Zdhhc15	1280.27	-1.56032	4.59558e-25	3.17306e-23	523.29	532.116	568.57	1430.91	1454.29	1903.61	1819.97	1597.19	1692.5
Hdgfl3	2447.84	-1.68513	4.70098e-25	3.23345e-23	866.431	1058.7	919.872	2491.1	3032.33	3624.14	3139.59	3312.63	3585.74
Plxnb2	16925.4	0.981846	4.97327e-25	3.40773e-23	23047.3	24418.7	24716.6	12460.4	12478.8	11609.4	16092.6	13862.4	13642.2
Slbp	4368.25	-1.66846	5.02024e-25	3.41395e-23	1338.25	1955.89	1565.19	5003.77	5021.22	5420.33	5739.55	6035.93	7234.1
Slc41a3	415.059	1.62838	5.00345e-25	3.41395e-23	742.042	769.964	691.796	244.206	245.517	223.24	310.499	243.99	264.281
Ywhaq	9756.05	-0.906677	5.10446e-25	3.45817e-23	6397.43	6584.52	6206.7	12286.8	11193.8	12492.1	10117.4	11118.4	11407.3
Ftl1-ps1	418.732	2.3415	5.27835e-25	3.5361e-23	913.612	792.089	1034.45	142.208	226.707	171.866	149.638	151.086	186.93
Ftl1-ps2	418.732	2.3415	5.27835e-25	3.5361e-23	913.612	792.089	1034.45	142.208	226.707	171.866	149.638	151.086	186.93
Tead2	2399.74	-1.67115	5.2582e-25	3.5361e-23	680.92	1004.49	791.241	2801.01	2365.08	2719.97	4005.62	3724.6	3504.71
Esf1	2237.24	-1.52517	5.65637e-25	3.76138e-23	902.889	1179.28	1073.36	2578.38	3258.05	3244.91	2707.51	2701.72	2489.03
Plvap	2561.11	1.89972	5.65067e-25	3.76138e-23	5949.2	4734.83	4639.36	1696.69	1313.71	1096.58	1169.05	1140.18	1310.35
Cdh5	3752.21	2.30165	5.77736e-25	3.82771e-23	8577.45	7419.75	8797.7	1674.14	1819.6	1535.59	874.446	1732.33	1338.9
Dmtf1	2597.96	-0.862415	5.84266e-25	3.8568e-23	1646	1667.15	1637.61	2958.91	2996.69	3045.03	3076.93	3367.06	2986.28
Tubb2a	1702.22	1.28798	6.21205e-25	4.08567e-23	3040.01	3009.05	2612.61	1270.07	1247.38	1030.27	1015.67	1034.14	1060.81
Pecam1	4718.79	2.14515	6.35607e-25	4.16519e-23	10079.8	10052.7	10144.5	2272.39	2887.8	1685.04	1413.14	2063.59	1870.22
Rgs5	3584.32	2.88845	6.60722e-25	4.31408e-23	11004.1	8138.83	6589.35	1446.6	1072.16	956.474	670.565	1350.39	1030.42
Ppa2	1095.59	-0.999734	6.81028e-25	4.43061e-23	644.461	704.694	629.102	1340.68	1328.56	1286.2	1318.68	1284.7	1323.24
Snx18	3263.43	0.924099	7.20103e-25	4.66797e-23	4897.26	4541.24	4442.63	2496.98	2411.61	2407.07	2769.24	2873.45	2531.38
Sytl2	844.232	2.20021	9.26584e-25	5.98493e-23	1702.84	1573.12	2212.67	374.645	477.174	342.799	249.708	310.618	354.523
Vwf	1727.54	4.00371	9.38881e-25	6.0427e-23	6085.39	3818.84	3844.87	467.816	213.838	175.603	238.485	466.396	236.655
Arhgap5	5291.78	-1.12547	9.87851e-25	6.33525e-23	3068.97	3259.07	2863.39	6335.63	6447.79	7268.83	5567.47	6512.65	6302.22
Greb1l	365.381	-1.94156	1.02365e-24	6.54155e-23	125.461	154.878	148.088	611.986	517.764	515.599	360.066	396.014	458.577
Arl6ip6	1932.31	-1.25767	1.07604e-24	6.85204e-23	900.745	1047.64	972.838	2303.78	2106.7	2573.33	2393.27	2423.94	2668.59
Nagk	994.58	1.76849	1.16063e-24	7.36467e-23	1944.11	1706.97	1873.25	584.525	589.043	448.347	699.557	513.317	592.099
Phactr2	1644.51	1.46325	1.21253e-24	7.66705e-23	3164.4	2679.39	2812.58	992.516	1154.33	992.903	1029.7	860.533	1114.21
Cdc123	2850.5	-0.865891	1.27098e-24	8.00852e-23	1778.97	1810.96	1853.8	3075.62	3340.22	3504.58	3440.74	3463.71	3385.92
Rpp30	864.588	-1.37178	1.30194e-24	8.17499e-23	401.046	440.295	484.257	1055.28	1237.49	1137.68	978.258	1079.18	967.801
Traf1	1347.98	2.09626	1.4193e-24	8.88098e-23	2733.33	2603.05	3390.88	773.809	692.992	574.445	508.769	342.524	511.986
Ttyh3	8102.14	1.55588	1.43998e-24	8.97917e-23	13756.7	12536.2	13734.3	5094	4530.19	3990.29	7550.17	6365.31	5362.04
B4galnt1	2498.93	2.215	1.52421e-24	9.47166e-23	5254.34	4739.26	6166.71	1008.21	1562.2	910.706	1014.73	831.441	1002.79
Haus7	1034.25	-1.43771	1.54443e-24	9.56431e-23	457.879	540.966	464.8	1332.84	1291.93	1339.44	1433.72	1325.99	1120.66
Csf2rb2	3082.31	1.83489	1.67241e-24	1.03028e-22	5951.35	5676.27	7041.18	1935.99	1941.37	1356.25	1307.46	1104.52	1426.38
Gm5563	201.472	-3.0765	1.67511e-24	1.03028e-22	27.8802	14.3815	31.347	223.61	173.248	225.108	389.059	356.6	372.019
Ro60	3042.18	-1.13629	1.82704e-24	1.1199e-22	1679.25	1617.37	1581.4	3506.17	3210.53	4005.24	3753.11	4107.47	3919.09
Ift81	1002.08	-1.58642	2.30028e-24	1.4052e-22	451.445	360.644	359.95	1087.65	1088	1344.11	1386.02	1411.39	1529.51
Ercc6l2	2290.38	-1.21359	2.42754e-24	1.47793e-22	1130.22	1218	1285.23	2476.39	3143.21	2806.84	2820.67	2886.58	2846.31
Dse	5514.53	0.973839	2.74122e-24	1.66328e-22	8666.45	8312.51	8336.14	4174.06	4764.81	3951.06	3815.77	3694.57	3915.4
Heg1	3602.69	1.69523	3.0556e-24	1.84782e-22	7591.99	6494.91	5927.82	2547	1758.22	1875.59	2050.04	2008.22	2170.42
Epn1	5739.03	1.13446	3.71805e-24	2.2409e-22	8602.11	8696.39	9293.84	4106.39	4338.13	3668.98	4751.94	4270.76	3922.77
Mcm6	10641.2	-1.73353	3.87403e-24	2.32713e-22	3172.98	5102.12	4315.08	12572.2	14102.4	15191.5	13598.3	14205.8	13510.5
Pds5b	7019.42	-1.45068	4.32292e-24	2.58815e-22	2762.28	3238.05	2754.21	7532.14	7318.98	9077.17	11117.2	10636.1	8738.75
Ramp1	138.529	3.37957	4.50864e-24	2.6904e-22	408.552	302.012	272.395	30.4032	22.7697	41.0985	66.4018	48.7979	54.3295
Pou6f1	783.736	1.7529	4.66511e-24	2.77458e-22	1515.18	1242.34	1433.31	447.221	406.885	389.502	650.925	466.396	501.857
Ppp1r16b	974.047	1.9882	4.69879e-24	2.78542e-22	1973.06	1942.61	2425.61	513.912	669.232	415.655	269.348	289.034	267.964
Bicd1	452.987	-2.23997	4.74033e-24	2.80084e-22	105.087	174.791	129.712	560.987	670.222	702.411	519.056	591.206	623.407
Sh2d3c	901.098	1.99303	5.00828e-24	2.94948e-22	1919.44	1476.87	2124.03	443.298	553.404	390.436	435.82	367.861	398.723
Slc30a4	12694.3	-2.13186	5.09576e-24	2.99123e-22	2845.92	4255.82	3696.78	15652.7	14343	17331.4	15784.9	15849.9	24487.8
Slc43a2	5217.06	2.10395	5.4716e-24	3.20142e-22	11201.4	9835.85	12446.9	2427.35	3352.1	2010.09	2255.79	1640.36	1783.66
Morc4	1768.05	-2.13183	5.4962e-24	3.2054e-22	486.831	677.037	486.419	2154.7	2085.91	2990.85	2380.18	2669.81	1980.72
Rnf150	1892.43	2.07743	6.10975e-24	3.55173e-22	3760.61	3120.79	3616.79	1007.23	569.243	910.706	1421.56	1307.22	1317.72
Dennd11	359.533	1.87916	6.21575e-24	3.60174e-22	768.85	652.699	733.952	215.764	190.078	180.273	176.76	182.054	135.363
Epha4	99.841	3.9858	6.61098e-24	3.81848e-22	308.827	280.993	209.701	13.7305	23.7597	13.0768	20.5752	15.0147	12.8917
Slc48a1	3204.07	1.77388	6.83863e-24	3.93735e-22	5459.16	5124.24	7282.23	1719.25	1998.79	1506.63	1939.68	1717.31	2089.38
Klf13	4056.51	1.32254	7.00964e-24	4.02295e-22	6910	5898.63	6792.57	2523.46	3000.65	2313.66	3028.3	2835.91	3205.44
Gimap6	1787.6	2.88865	7.29462e-24	4.17322e-22	4684.94	3410.63	5146.31	574.718	815.75	397.908	288.988	309.679	459.498
AI467606	721.679	2.5216	7.5357e-24	4.29749e-22	1623.49	1515.59	1891.63	320.704	346.496	209.229	144.962	201.761	241.26
Dip2b	2339.22	1.06945	7.77373e-24	4.41925e-22	3448.57	3676.13	3662.19	1789.86	1663.18	1686.91	1702.13	1539.95	1884.03
Slc38a10	5794.73	0.958066	8.02527e-24	4.54791e-22	9143.63	8406.54	8202.1	4351.58	4378.72	4525.51	4742.59	4381.49	4020.38
Fam216a	566.641	-1.7421	8.30399e-24	4.6911e-22	198.378	250.017	241.048	645.332	854.36	806.091	704.233	672.848	727.462
Hectd3	1223.74	1.40605	1.0071e-23	5.67156e-22	2111.39	1987.97	1877.58	843.443	725.662	686.532	914.662	828.626	1037.78
Rps4l	232.188	2.8764	1.31153e-23	7.36297e-22	615.509	507.778	586.945	106.901	67.3192	58.8456	57.9847	49.7363	38.6752
Zap70	857.777	2.65768	1.32303e-23	7.40445e-22	1884.06	1685.95	2560.72	317.762	435.595	218.569	187.983	209.268	220.08
D430020J02Rik	796.143	-1.89295	1.44803e-23	8.07891e-22	208.029	269.93	226.995	855.212	818.72	943.398	1232.64	1069.8	1540.56
Tprgl	2977.06	1.33471	1.46172e-23	8.13013e-22	5221.1	4276.84	5001.47	2148.82	1840.39	1759.76	2116.44	2038.25	2390.5
Elapor2	928.083	-3.56291	1.47925e-23	8.20231e-22	42.8926	157.09	101.608	1090.59	1034.54	1436.58	1580.55	1522.12	1386.78
Pdgfb	2150	1.75601	1.76696e-23	9.76762e-22	4184.17	3420.59	4357.23	1078.82	1421.62	1041.47	1132.57	1464.88	1248.66
Tcn2	2948.36	1.84936	2.15607e-23	1.18821e-21	6475.71	5199.47	5707.32	1964.44	1634.47	1225.48	1388.83	1337.25	1602.26
Cip2a	2861.95	-2.05127	2.42313e-23	1.33132e-21	704.511	1206.94	1033.37	3490.48	3930.25	4783.31	3636.2	3680.49	3292
Plxnc1	2334.15	2.04176	2.48585e-23	1.36163e-21	5252.2	4482.61	4306.43	966.036	1522.6	921.914	1278.47	1074.49	1202.61
Sparcl1	3235.02	2.52075	2.54237e-23	1.38837e-21	9479.27	5717.2	6647.72	1392.66	1261.25	1152.63	946.46	1594.38	923.601
Creg1	4300.58	2.19871	2.56745e-23	1.39782e-21	9561.83	7034.77	11366	1806.54	2570.01	1714.93	1512.28	1359.77	1779.06
Mboat2	715.781	-2.34773	2.67448e-23	1.45171e-21	145.835	257.761	157.816	1071.96	797.931	986.364	1065.23	960.944	998.189
Ccr2	6897.75	1.68418	2.99668e-23	1.62172e-21	11836.2	13139.2	15997.8	4573.22	4804.41	3372.88	2687.87	2678.26	2989.96
Sema3a	5337.8	-2.73113	3.7264e-23	2.01058e-21	937.203	902.716	772.866	7243.8	3316.46	6787.79	11679.2	8305.03	8095.09
Tk2	1438.58	1.03193	3.85877e-23	2.07579e-21	2284.03	2104.13	2261.31	1000.36	1170.17	1081.64	1049.34	975.02	1021.21
Khdrbs3	117.582	2.96452	3.99442e-23	2.13601e-21	315.261	308.649	274.556	40.2106	35.6396	39.2304	20.5752	9.38422	14.7334
Pcna	13447.4	-1.66328	3.98871e-23	2.13601e-21	4051.21	6167.45	5771.09	14635.7	18049.5	17959.1	18208.1	17721.2	18463.7
Ptgs1	3448.99	-1.18768	4.06586e-23	2.16778e-21	1634.21	1672.68	1895.95	3839.63	3888.67	4122.93	4476.98	4244.48	5265.35
Dclk2	1058.04	-1.50806	4.21564e-23	2.24101e-21	372.093	466.846	433.453	1103.34	1213.73	1301.14	1693.71	1355.08	1582.92
Chmp1b2	2556.64	-1.17528	4.34056e-23	2.30062e-21	1346.83	1474.66	1441.96	3152.12	2868	3607.33	2873.98	3033.92	3210.96
Nup35	1043.57	-1.32061	4.44875e-23	2.35106e-21	445.011	569.729	527.494	1247.51	1370.14	1233.89	1250.41	1384.17	1363.76
Tubb2b	356.741	2.14954	4.61252e-23	2.43047e-21	753.837	795.408	635.587	201.053	150.478	141.043	175.825	204.576	152.859
Trem2	2341.61	3.32267	4.73528e-23	2.48789e-21	8330.82	3201.55	5771.09	663.966	423.715	641.697	534.02	604.343	903.342
A4galt	258.417	2.87979	4.79787e-23	2.51344e-21	613.364	766.645	513.442	109.844	82.169	65.384	62.6609	44.1058	68.142
Serf2	1188.56	1.00318	4.87202e-23	2.54489e-21	1644.93	1727.99	1781.37	840.5	918.709	812.63	1024.08	993.788	953.067
Lmo2	1813.66	1.57775	5.08483e-23	2.64837e-21	3623.35	3273.45	3649.22	1100.4	1453.3	979.826	750.995	722.585	769.821
Trim37	2243.82	-1.17571	5.17269e-23	2.68637e-21	1194.56	1308.72	1276.58	2518.56	2884.83	3134.7	2531.69	2815.26	2529.54
Thy1	4941.86	2.98159	5.59193e-23	2.89575e-21	12639.4	11318.2	13671.6	1822.23	2165.1	777.135	637.832	659.71	785.475
Akt3	5223.69	-1.31396	5.89198e-23	3.04239e-21	2219.69	2663.9	2663.41	5968.83	5635.01	7158.61	6580.33	7398.52	6724.88
Slc15a4	1633.08	1.16262	6.0698e-23	3.12525e-21	2630.39	2419.41	2483.98	1149.44	1224.62	991.969	1207.39	1238.72	1351.79
Stmn1	5244.42	-1.81945	6.37248e-23	3.27175e-21	1310.37	2225.81	1667.88	5638.32	5956.76	6770.98	7971.02	7952.18	7706.49
Rab3il1	4021.94	1.67552	6.60923e-23	3.38366e-21	6329.88	7950.76	8231.29	2380.27	2779.89	1887.73	2350.25	2061.71	2225.67
Sesn1	2854.7	1.578	6.95316e-23	3.54966e-21	5514.92	4643.01	4984.17	1963.46	1724.56	1384.27	1610.48	1863.71	2003.74
Gga1	2789.02	0.948151	7.66818e-23	3.89662e-21	3985.8	4019.08	3805.96	2019.36	2186.88	1915.75	2410.11	2228.75	2529.54
Mertk	4213.02	1.26829	7.67605e-23	3.89662e-21	7797.88	6093.33	7103.88	3191.35	2695.74	2829.26	2776.72	2541.25	2887.75
Bscl2	1675.24	1.42965	8.19631e-23	4.14904e-21	3366	2513.45	3073.09	1150.42	1100.87	1072.3	951.136	832.38	1017.53
Abraxas1	472.387	-1.70104	8.38395e-23	4.22031e-21	176.932	195.81	197.81	561.968	664.282	628.62	625.673	519.886	680.499
Adam15	2542.67	1.0832	8.36055e-23	4.22031e-21	4404	3930.58	4009.17	2102.72	1718.62	2004.49	1588.03	1535.26	1591.21
Nacc2	1577.5	1.52803	8.95689e-23	4.49616e-21	3147.24	2576.5	2683.95	916.018	1088	911.64	1064.3	809.858	1000.03
Prdm1	1049.8	1.46891	9.84561e-23	4.92855e-21	1886.2	1795.48	2172.67	632.582	814.76	667.851	507.834	455.134	515.669
Il10rb	2176.83	1.36612	1.10415e-22	5.51187e-21	4079.09	3313.28	4055.65	1444.64	1679.02	1317.95	1281.27	1162.7	1257.86
Cd93	8632.9	1.80957	1.147e-22	5.70995e-21	19241.6	16067.5	17221.4	4975.33	4845	5165.34	3232.18	4377.74	2570.06
Maoa	1298.57	-1.42746	1.1913e-22	5.91414e-21	600.496	619.511	668.015	1693.75	1435.48	1948.44	1589.9	1659.13	1472.42
Xylt2	1698.6	1.2262	1.21292e-22	6.00497e-21	2652.91	2447.07	2740.16	1176.9	1108.79	1065.76	1548.75	1328.81	1218.27
Bcl11b	682.635	3.39298	1.26229e-22	6.23226e-21	2074.93	1355.18	1905.68	181.438	228.687	98.076	130.933	63.8127	104.976
Grb2	6764.03	0.96449	1.41308e-22	6.95769e-21	10429.3	10041.6	10880.7	5126.37	5936.96	5003.74	4714.53	4359.91	4383.19
Vamp5	272.132	1.58151	1.41724e-22	6.95914e-21	495.41	507.778	521.009	164.766	181.168	163.46	148.703	139.825	127.076
Arhgap19	5344.53	1.56674	1.50222e-22	7.35019e-21	10304.9	7374.39	10382.3	3131.53	3511.49	2830.19	3701.67	3257.26	3606.92
Igkv1-117	715.478	4.2653	1.50503e-22	7.35019e-21	1857.25	1612.94	2013.77	155.939	38.6095	90.6035	129.998	227.098	313.085
Morn4	345.911	-2.03543	1.51912e-22	7.39895e-21	93.2914	103.989	99.4456	364.838	383.126	467.963	604.163	542.408	453.973
Tecpr1	2178.24	2.02021	1.52439e-22	7.40458e-21	5395.89	3053.3	4003.77	1116.09	922.669	1031.2	1481.42	1243.41	1356.39
Tbx21	403.671	3.05936	1.62323e-22	7.86348e-21	902.889	851.828	1339.27	127.497	168.298	75.6586	52.3733	55.3669	59.8545
Pld3	6221.78	2.21125	1.8025e-22	8.70852e-21	17880.9	9155.49	11896.7	2885.36	3095.69	2426.68	3114.34	2663.24	2877.62
Lemd2	1758.7	1.16006	1.83082e-22	8.82173e-21	2610.01	2509.02	2398.59	1210.24	1111.76	1042.41	1827.45	1620.65	1498.2
Carmil2	270.158	2.3272	2.00252e-22	9.62332e-21	688.426	492.29	603.159	126.516	119.789	109.285	107.552	110.734	73.6671
Cdkl5	777.683	-1.88996	2.01093e-22	9.63802e-21	238.054	349.581	239.967	986.632	911.779	1167.57	1085.81	1051.03	968.722
Npat	2603.07	-1.13464	2.20427e-22	1.05367e-20	1298.57	1466.91	1411.7	2788.26	2973.93	3408.37	3369.66	3544.42	3165.84
Fbn1	13466.1	3.26662	2.23646e-22	1.06622e-20	38265.6	37010.3	28339.8	6044.35	2359.14	2363.16	2245.5	2757.08	1810.37
Trim44	8447.16	-0.971508	2.30844e-22	1.09764e-20	5019.51	5603.26	4977.69	9371.04	10344.4	10874.3	10356.8	10119	9358.48
Mylip	3504.92	2.01348	2.37753e-22	1.12751e-20	8769.39	5366.52	6522.34	1863.42	1871.08	1382.4	2033.2	1676.02	2059.91
Snrpd1	2250.95	-1.45348	2.52873e-22	1.19607e-20	926.48	1254.51	1162	2884.38	3324.38	2946.02	2367.08	2526.23	2867.49
Metap1d	1319.98	-1.42476	2.64623e-22	1.24837e-20	634.811	557.56	607.483	1462.29	1582	1787.79	1704	1991.33	1552.53
Igkv16-104	330.93	7.56831	2.92895e-22	1.37813e-20	1597.75	412.639	909.063	6.86523	0.989988	7.47246	1.87047	15.0147	26.7043
Rasa2	2333.6	-1.26152	2.94954e-22	1.38421e-20	1106.63	1283.27	1262.53	2599.96	2916.51	3239.31	2893.62	3077.08	2623.47
Cebpa	3762.02	2.36721	3.03766e-22	1.42186e-20	11020.2	5856.59	7104.96	1528.98	1762.18	1357.18	2001.41	1381.36	1845.36
Gramd1b	1949.55	1.84738	3.12691e-22	1.45985e-20	4618.46	2959.27	3892.43	998.401	1205.81	983.562	961.423	847.395	1079.22
Chst15	540.644	2.27864	3.34766e-22	1.55887e-20	1521.62	1104.06	1003.1	269.705	285.117	193.35	141.221	172.67	174.959
Ankrd26	1273.45	-1.50638	3.38946e-22	1.57022e-20	478.253	648.274	550.194	1602.54	1557.25	1602.84	1478.61	1898.43	1644.62
Wdr81	2961.43	1.41227	3.38548e-22	1.57022e-20	5079.56	4689.48	5391.68	1697.67	2235.39	1763.5	2166.01	1800.83	1828.79
Zfp36l1	2914.59	1.68629	3.40358e-22	1.57272e-20	5658.61	4527.96	5095.51	1833.02	1566.16	1349.71	2144.5	1697.61	2358.27
Orc6	1894.5	-2.12363	3.43213e-22	1.58185e-20	398.901	736.776	644.235	2468.54	2348.25	2938.54	2295.07	2697.96	2522.18
Gimap1	643.014	3.2029	3.47859e-22	1.59918e-20	1671.74	1219.11	2027.83	166.727	259.377	108.351	117.84	85.3964	130.759
Gimap8	962.386	2.6622	3.71061e-22	1.7015e-20	2302.26	1911.63	2730.43	386.414	483.114	227.91	183.306	192.376	244.022
1110059E24Rik	1505.18	-1.05398	4.05725e-22	1.85103e-20	818.176	945.861	965.271	1938.94	1895.83	1831.69	1707.74	1627.22	1815.89
Gm54192	1505.18	-1.05398	4.05725e-22	1.85103e-20	818.176	945.861	965.271	1938.94	1895.83	1831.69	1707.74	1627.22	1815.89
Gabarap	9177.94	0.729442	4.40387e-22	2.00297e-20	12609.4	12711	13468.4	8237.3	7812	7346.36	6788.88	6766.96	6861.17
Taf1	5263.21	-1.16537	4.41251e-22	2.00297e-20	2634.68	2855.28	2821.23	5694.22	5701.34	7244.55	6644.86	7014.7	6758.03
Nsd1	5409.34	0.96735	4.4271e-22	2.00454e-20	8031.64	7923.1	8459.37	3944.57	4672.75	3869.8	3841.95	3960.14	3980.78
App	21816.6	0.817285	4.84815e-22	2.18421e-20	31938.9	31420.3	32847.3	18312.5	19261.2	17025.1	16014.1	15298.1	14231.6
Mmp23	573.511	2.72116	4.83983e-22	2.18421e-20	1522.69	1307.61	852.854	219.687	162.358	176.537	356.325	343.462	220.08
Brix1	2138.93	-1.3001	4.87023e-22	2.18869e-20	1018.7	1231.28	1133.9	2466.58	2881.86	2983.38	2270.76	2530.92	2733.05
Fblim1	2574.7	1.12422	4.956e-22	2.22169e-20	4354.67	4235.91	3904.32	2158.62	1801.78	1771.91	1749.83	1619.72	1575.55
Gcnt4	1267.01	-1.80784	5.1629e-22	2.3087e-20	340.996	465.74	359.95	1513.29	1277.09	1293.67	1835.87	1847.75	2468.77
Prps1l3	1664.42	-0.989845	5.61882e-22	2.50635e-20	973.662	1062.02	1050.66	1981.11	2061.16	2086.68	1750.76	2004.47	2009.27
Msh3	1101.84	-1.17805	5.64862e-22	2.51343e-20	575.833	613.98	522.09	1222.99	1361.23	1289	1492.64	1515.55	1323.24
Chek1	775.008	-2.37051	6.30783e-22	2.79984e-20	142.618	282.099	195.648	949.363	1135.52	1121.8	906.245	1056.66	1185.12
Neu1	1781.26	1.42818	6.38398e-22	2.82668e-20	3154.75	3131.85	3300.08	1383.83	1171.16	1007.85	963.294	855.84	1062.65
Sox17	232.934	3.56566	6.54124e-22	2.88921e-20	666.98	587.429	493.985	62.7678	29.6997	55.1094	43.0209	95.719	61.6962
Hes6	453.437	1.71268	6.75264e-22	2.97529e-20	844.984	750.051	884.201	285.397	238.587	232.58	296.47	237.421	311.243
Nono	16041.8	-0.897025	7.13879e-22	3.13776e-20	9514.65	11133.5	11182.2	19114.8	19870.1	20289.6	18483.1	17740.9	17047.5
Eif1ax	4915.38	-1.26917	7.16437e-22	3.14134e-20	2279.74	2909.49	2368.32	6344.45	5687.48	6182.52	5996.74	6813.88	5655.79
Med14	5296.31	-1.12077	8.41376e-22	3.6802e-20	2564.98	3263.5	3230.9	6380.74	6740.83	6578.56	6495.22	6444.14	5967.95
Hoxb6	603.712	-1.79569	8.47039e-22	3.68872e-20	198.378	211.298	136.197	588.448	670.222	636.093	1018.47	934.668	1039.63
Vkorc1l1	2714.3	-0.937152	8.47418e-22	3.68872e-20	1607.4	1615.15	1515.46	2953.03	2830.38	3287.88	3445.41	3718.97	3454.99
Gpr157	621.558	2.54899	8.56548e-22	3.71948e-20	1859.39	1032.15	1361.97	272.648	255.417	198.954	248.773	199.884	164.83
Yes1	1925.9	-1.54446	9.36189e-22	4.05554e-20	870.72	854.04	665.853	2343.01	1959.19	2670.47	2523.27	2692.33	2754.23
Gjc1	1662.97	-1.76787	1.1304e-21	4.88514e-20	546.881	713.544	533.98	1845.77	1800.79	2463.11	2568.16	2403.3	2091.22
Cdc7	1364.03	-1.81247	1.17319e-21	5.0579e-20	323.839	532.116	450.748	1515.25	1425.58	1647.68	1932.2	2327.29	2121.61
Usp1	5632.98	-1.50088	1.17871e-21	5.06956e-20	2076	2943.78	2663.41	6151.25	7890.21	7702.23	7269.6	6923.67	7076.64
Sorl1	4495.3	1.69525	1.26752e-21	5.43857e-20	8599.97	7876.64	9277.63	2478.35	3367.94	2107.23	2430.68	2091.74	2227.51
P2ry6	2868.32	1.3731	1.41069e-21	6.03848e-20	4536.97	5020.25	5658.67	2160.59	2090.86	1623.39	1608.61	1541.83	1573.71
Zc3h14	5449.12	-1.08955	1.41828e-21	6.05661e-20	2801.96	3516.83	3134.7	6973.11	6172.58	6970.87	6435.36	6261.15	6775.53
Adora2a	347.056	3.16708	1.45128e-21	6.18285e-20	922.191	731.244	945.815	132.401	104.939	52.3072	91.6532	60.9974	81.9546
Dock8	6003.08	1.54276	1.5041e-21	6.39279e-20	10351.1	10317.1	12637.2	3793.53	4523.26	3115.08	3327.57	2830.28	3132.69
Itpkb	2959.32	1.53339	1.53748e-21	6.51926e-20	5773.34	4957.2	5531.12	1735.92	2239.35	1643.01	1829.32	1475.2	1449.4
Prcp	4108.99	1.29552	1.61561e-21	6.83447e-20	7069.77	6979.46	7180.62	2836.32	3399.62	2413.6	2317.52	2272.86	2511.13
Sfr1	5743.6	-1.30073	1.66838e-21	7.0412e-20	2739.77	3397.35	2698	7046.67	6692.32	8025.42	6664.5	7753.24	6675.16
Kbtbd11	1098.39	1.90888	1.6868e-21	7.10231e-20	2231.49	2026.69	2450.47	736.541	621.713	428.732	470.424	466.396	453.052
Nae1	1650.49	-0.997072	1.95674e-21	8.21967e-20	1005.83	1138.35	1013.91	2124.3	2091.85	2086.68	1678.75	1774.56	1940.21
Ccdc12	1028.48	1.17734	2.09856e-21	8.79493e-20	1555.93	1567.58	1623.56	775.771	695.962	627.686	866.965	760.121	782.712
Ppp1r12c	3351.32	1.22321	2.11067e-21	8.82515e-20	4853.3	5442.85	5982.95	2318.49	2482.89	2171.68	2522.33	2339.48	2047.94
Sun2	3888.53	1.16236	2.12636e-21	8.87018e-20	6625.83	5103.22	5824.06	2471.48	2715.54	2655.52	3399.59	3032.04	3169.52
Rab11fip4	511.74	2.53326	2.15363e-21	8.96318e-20	1207.43	940.329	1373.86	177.515	255.417	175.603	186.112	111.672	177.722
Arrdc1	1013.73	1.08195	2.21909e-21	9.21434e-20	1570.94	1411.6	1663.55	729.676	758.331	707.081	802.433	747.922	732.066
Cdca7	2836.92	-2.49292	2.24273e-21	9.26979e-20	450.372	959.136	658.287	3397.31	4481.68	3759.58	4133.75	4544.78	3147.42
Prex1	9646.29	2.00839	2.24192e-21	9.26979e-20	18815.9	18063.2	22127.7	4435.92	6529.96	3700.73	4903.45	3739.61	4500.14
Morf4l2	11636.3	-1.0144	2.34762e-21	9.68112e-20	6357.76	7694.11	6716.9	14040.4	13229.2	14683.4	13987.4	14907.8	13110
Rfc4	992.055	-1.95901	2.365e-21	9.7305e-20	254.139	421.489	403.187	1220.05	1544.38	1429.11	1284.08	1227.46	1144.6
Fam78a	1387.12	2.51081	2.39863e-21	9.84639e-20	2870.59	2615.22	4017.82	578.641	729.621	359.612	432.079	400.706	479.757
Tbx3	3429.53	-1.67592	2.4547e-21	1.00537e-19	1093.76	1160.48	973.919	3559.13	2689.8	4065.02	5612.36	5166.01	6545.32
Magoh	1909.12	-1.16925	2.46945e-21	1.00911e-19	911.468	1085.25	991.214	2215.51	2240.34	2263.22	2203.42	2743.01	2528.62
Pcbp3	1015.92	-1.85769	2.71875e-21	1.10847e-19	246.632	396.045	297.256	1081.76	1118.69	1204.93	1749.83	1679.77	1368.37
Iqcb1	703.821	-1.74932	2.80606e-21	1.14149e-19	264.862	307.543	278.88	855.212	818.72	1187.19	916.532	838.949	866.509
Wee1	1595.5	-1.47858	2.96675e-21	1.20414e-19	625.16	690.312	665.853	1824.19	1664.17	2032.51	2216.51	2692.33	1948.49
Osbpl6	2258.78	-2.66782	3.08362e-21	1.24876e-19	322.767	543.179	303.742	2913.8	1631.5	2886.24	3907.42	3374.56	4445.81
Hmgb2	10255.1	-1.65973	3.2114e-21	1.29759e-19	3067.89	4779.09	4415.6	11246.2	12919.3	14577.8	13360.8	13879.3	14050.1
Map3k1	3655.23	1.85677	3.549e-21	1.43079e-19	7155.56	6752.67	7336.28	1671.19	2575.95	1618.72	2150.11	1634.73	2001.9
Fry	365.946	2.91669	3.57238e-21	1.43701e-19	1221.37	772.176	657.206	144.17	127.709	79.3948	99.1351	92.9037	99.4505
Brca1	1715.28	-2.10486	3.69609e-21	1.48016e-19	357.081	669.293	558.841	2035.05	2168.07	2614.43	2482.12	2409.87	2142.79
Gpr68	730.508	2.91816	3.69357e-21	1.48016e-19	1558.07	1283.27	2474.25	230.476	303.926	169.064	202.011	141.702	211.793
Igfbp7	5278.73	3.33369	3.75278e-21	1.49953e-19	17868	11088.1	11734.6	2274.35	929.599	832.245	756.607	1090.45	934.651
Trpv4	332.334	3.02185	4.00775e-21	1.59651e-19	774.212	684.781	978.242	102.978	137.608	59.7796	68.2723	100.411	84.7171
Zcwpw1	3242.44	-3.29673	4.01319e-21	1.59651e-19	176.932	617.299	417.239	3398.29	3735.23	4769.3	5718.97	5864.2	4484.48
Cfp	6597.15	2.26232	4.21856e-21	1.67451e-19	13112.3	16238.9	14858.5	3357.1	3665.93	2192.23	2197.81	2362.95	1388.62
Ppm1h	2214.58	1.85529	4.57483e-21	1.81193e-19	4452.25	4090.99	4769.07	1105.3	1605.76	968.617	1039.98	861.471	1037.78
Nhsl2	740.882	1.46881	4.61059e-21	1.82209e-19	1410.09	1354.07	1187.94	526.661	499.944	401.645	419.921	405.398	462.261
Mast3	3068.35	0.920362	4.62137e-21	1.82236e-19	4207.76	4025.72	4593.96	2325.35	2124.52	2327.67	2827.22	2631.33	2551.64
Gramd1a	2541.92	1.17683	4.76491e-21	1.87486e-19	3659.81	3831.01	4462.08	1966.4	1727.53	1593.5	1913.49	1896.55	1826.94
Ecpas	7282.84	-0.74018	4.84228e-21	1.90115e-19	4957.31	5360.98	4747.45	8647.25	8163.44	8354.21	8455.48	8640.05	8219.4
Nup43	810.152	-1.77659	5.07486e-21	1.98813e-19	243.416	323.031	392.378	1148.45	1129.58	1006.91	966.1	1102.65	978.851
Nav2	1714.76	-1.39419	5.11663e-21	2.00015e-19	787.079	804.258	749.085	1996.8	1878.01	2276.3	2638.3	2353.56	1949.41
Prr13	3395.66	1.09594	5.97584e-21	2.33097e-19	5036.66	5182.87	5940.8	2546.02	2639.31	2375.31	2357.73	2043.88	2438.38
Rtl6	267.402	2.47156	6.07019e-21	2.36265e-19	606.93	602.917	599.917	85.325	132.658	108.351	114.099	91.9653	64.4587
Srsf6	10429.6	-0.941234	6.4161e-21	2.49191e-19	6770.6	7121.06	6193.73	12146.6	13184.7	13235.6	11151.8	12806.6	11255.4
Sirpa	21283.4	1.7019	7.80746e-21	3.02577e-19	42820.8	37503.7	40377.1	12013.2	15571.5	9517.11	12650	11104.3	9992.94
Zmat3	5147.16	-1.25947	8.29905e-21	3.20938e-19	2217.55	2760.14	2314.27	5814.85	5548.89	6092.85	6705.65	6615.87	8254.39
Tacc1	4144.22	1.34078	8.33082e-21	3.21477e-19	7274.59	6394.24	6846.62	2987.36	2789.79	2323	2918.87	2507.46	3256.08
Tbc1d9b	4423.61	1.00943	8.93303e-21	3.43979e-19	6562.57	6319.01	6409.92	3587.57	2905.62	3089.86	3857.85	3426.18	3653.89
Pbxip1	2764.38	1.66162	9.20497e-21	3.53695e-19	4805.04	4856.52	4912.83	1821.25	1325.59	1459.93	2024.79	1484.58	2188.83
Sf3a3	2768.06	-1.00082	1.02601e-20	3.93398e-19	1532.34	1816.5	1687.33	3084.45	3547.13	3445.74	3190.09	3398.02	3210.96
Cul4b	4180.9	-1.24705	1.06681e-20	4.08174e-19	1867.97	2412.77	2186.72	5103.81	4532.17	5713.63	5285.02	5402.49	5123.54
Rnf24	1874.58	-1.57242	1.09723e-20	4.18924e-19	664.835	833.021	753.409	1940.9	2472	2281.9	2661.68	3047.05	2216.46
Ap1b1	5837.46	1.12488	1.13077e-20	4.30817e-19	8287.92	9967.49	9712.16	4676.2	3971.83	4176.17	3947.63	3593.22	4204.55
Lfng	3237.56	2.25267	1.14092e-20	4.33768e-19	6605.46	6159.71	8973.89	1531.93	1984.93	1045.21	1082.07	869.917	884.925
Neto2	5063.8	-3.31512	1.15048e-20	4.3648e-19	293.814	951.392	595.593	5936.46	4910.34	7472.46	6233.35	8634.42	10546.4
Ube2e3	2988.58	-0.912457	1.20014e-20	4.54364e-19	1681.39	1855.21	1920.81	3648.38	3173.9	3449.47	3684.83	3808.11	3675.07
Rcsd1	1210.13	2.26286	1.20368e-20	4.54749e-19	2543.53	2691.55	2587.75	639.447	625.673	365.216	554.595	360.354	523.036
Simc1	884.152	-1.38835	1.20801e-20	4.55429e-19	368.876	491.184	371.84	1104.32	1010.78	1108.73	1130.7	1217.13	1153.81
Cda	688.187	-2.54565	1.21332e-20	4.56477e-19	109.376	214.616	134.035	940.537	754.371	977.958	1068.04	1190.86	803.892
Tardbp	10697.4	-1.08393	1.24911e-20	4.68965e-19	5402.32	6701.78	6414.24	12300.5	13272.8	13681.1	12026.2	13944	12533.5
Nusap1	2913.05	-2.1845	1.26661e-20	4.74543e-19	567.255	1055.38	906.901	3199.2	3600.59	4697.37	3945.76	4463.13	3781.88
Pbdc1	1944.8	-1.33517	1.27387e-20	4.76274e-19	954.36	1156.05	1029.05	2235.12	2885.82	2799.37	1980.83	2222.18	2240.4
Nfatc1	2922.02	1.39675	1.29987e-20	4.84988e-19	5201.8	4436.14	5685.7	1945.8	2180.94	1693.45	1899.47	1559.66	1695.26
Irak3	560.841	2.01016	1.33838e-20	4.98327e-19	1197.78	1221.32	1112.28	319.724	341.546	215.767	196.4	187.684	255.072
Gsdme	896.87	-1.89331	1.35036e-20	5.01748e-19	308.827	394.938	300.499	978.786	1225.61	1525.32	1212.07	1058.54	1067.25
Knl1	2750.64	-2.23443	1.56502e-20	5.80312e-19	476.108	1010.02	804.213	3458.11	3256.07	4062.21	4119.72	3933.86	3635.47
Smap2	3176.14	1.28253	1.5815e-20	5.85218e-19	5271.5	4487.03	6003.49	1989.94	2391.81	2097.89	2166.01	2003.53	2174.1
Fign	610.858	-2.6401	1.64076e-20	6.05905e-19	116.882	140.496	117.821	921.902	486.084	930.321	759.412	927.16	1097.64
Serpinb6a	6427.29	0.959716	1.64738e-20	6.07106e-19	10432.6	9862.4	9823.5	5326.44	4610.38	5548.3	4086.99	4329.88	3825.16
Nucks1	6715.35	-1.06204	1.66848e-20	6.13627e-19	3887.14	4416.23	3768.13	7620.41	8309.96	9272.38	7500.6	8198.99	7464.31
Gpr176	446.919	1.92833	1.73391e-20	6.3639e-19	786.007	898.291	874.473	249.11	197.998	225.108	213.234	331.263	246.785
Rnf144b	1298.73	3.23792	1.87868e-20	6.88122e-19	3378.86	3272.35	3321.7	355.03	545.484	156.922	244.097	183.931	230.21
Gphn	1676.32	-0.932749	1.93769e-20	7.08299e-19	1049.8	1025.51	1119.84	1899.71	2118.58	2081.08	1868.6	1873.09	2050.71
Adap2	1477.91	1.73317	2.0713e-20	7.55604e-19	2775.15	2870.77	3134.7	753.214	1151.36	736.971	658.407	614.666	605.911
Adgrg1	729.296	1.82524	2.10419e-20	7.66052e-19	1756.45	1209.15	1314.41	446.24	424.705	337.195	326.398	368.8	380.306
Tlnrd1	2228.6	0.991751	2.12996e-20	7.73873e-19	3201.93	3052.2	3411.42	1738.86	1647.34	1474.88	1832.13	1749.22	1949.41
Fam174a	1343.62	1.6578	2.24696e-20	8.14739e-19	2405.2	2322.06	2598.56	738.503	950.389	633.291	872.576	696.309	875.717
Zfp365	1367	-2.27628	2.4622e-20	8.9099e-19	318.478	573.048	308.065	1636.87	2006.71	2166.08	1903.21	1770.8	1619.75
Zfpm2	1341.08	-1.64089	2.49296e-20	9.00313e-19	587.629	658.231	453.991	1720.23	1583.98	1996.08	1717.1	1850.57	1501.89
Pdzrn3	529.896	2.73845	2.56721e-20	9.25276e-19	1683.53	1202.52	1062.56	197.13	188.098	206.427	84.1713	101.35	43.2794
Grina	5250.46	1.14083	2.65682e-20	9.55659e-19	8684.68	7500.51	8679.88	3680.74	4104.49	3491.51	3895.26	3270.4	3946.71
Map4k5	2496.97	-1.12197	2.69617e-20	9.67884e-19	1377.92	1537.72	1305.76	3099.16	2696.73	3390.63	2964.7	3070.52	3029.56
Tgfa	477.854	-2.74303	2.71121e-20	9.71347e-19	116.882	138.284	89.7173	587.468	747.441	973.287	673.371	589.329	384.91
Zfp638	5156.94	-0.732046	3.18128e-20	1.1375e-18	3439.99	3813.31	3624.36	5872.71	5880.53	6313.29	5746.1	5992.76	5729.45
Pkn2	5670.59	-0.976095	3.25784e-20	1.16256e-18	3095.77	3777.91	3290.35	6418.99	6515.11	7058.67	6606.51	7219.28	7052.7
Zbtb7a	4672.46	0.902294	3.5084e-20	1.2495e-18	6322.37	6284.72	6675.83	3148.2	3600.59	3568.1	3955.12	4016.44	4480.8
Cacnb2	501.563	-2.58268	3.59426e-20	1.27756e-18	84.7129	120.583	96.2028	575.699	519.744	709.883	637.832	664.402	1105.01
Hpf1	2066.44	-1.227	3.64315e-20	1.29068e-18	962.939	1271.1	1127.41	2409.7	2628.42	2829.26	2403.56	2579.72	2385.89
Tnfrsf13b	663.437	1.93666	3.6455e-20	1.29068e-18	1226.73	1173.75	1445.2	375.626	303.926	325.052	369.419	285.28	465.944
Bach1	4040.55	1.0656	3.79636e-20	1.34145e-18	5980.3	6484.95	6860.67	3088.37	3226.37	2918.93	2684.13	2285.06	2836.18
Prrg4	894.757	-2.6672	3.89025e-20	1.37194e-18	178.004	354.006	190.244	1171.99	1489.93	1924.16	1009.12	911.207	824.15
Lrch2	1936	-2.30709	4.18949e-20	1.47459e-18	375.31	691.419	417.239	2530.33	2114.62	2697.56	2288.52	2869.69	3439.33
Ift57	910.685	-1.23703	4.45219e-20	1.56399e-18	440.722	453.571	528.575	1018.02	1151.36	1184.38	1209.26	1144.87	1065.41
Prim1	2276.16	-2.17912	4.58908e-20	1.60895e-18	416.058	844.084	702.605	2818.67	2950.17	3118.82	2795.42	3126.82	3712.82
Oplah	411.052	2.81903	4.62726e-20	1.61918e-18	1307.15	722.394	805.294	148.093	143.548	110.219	148.703	199.884	114.184
Wdr91	1093.09	1.41001	4.76274e-20	1.66336e-18	2071.71	1568.69	1721.92	609.044	698.932	709.883	845.454	874.609	737.591
Ikzf3	1335.25	2.83666	5.22391e-20	1.82089e-18	3275.92	2440.43	4081.6	431.529	674.182	266.206	274.024	277.773	295.589
Arhgap26	688.607	1.42349	5.31685e-20	1.84615e-18	1315.73	1148.31	1314.41	465.855	488.064	454.886	381.577	278.711	349.918
Hoxb9	1159.42	-2.55334	5.31185e-20	1.84615e-18	122.244	269.93	254.019	1525.06	1008.8	1258.17	2017.31	1932.21	2047.02
Prps2	3661.12	-0.872553	5.71544e-20	1.98073e-18	2488.84	2483.58	2458.04	4483	4260.91	4859.9	4070.15	4183.48	3662.17
Peak1	14119.7	-1.14726	5.91337e-20	2.04539e-18	6406.01	8022.67	7312.5	15913.6	14225.1	18015.2	18561.6	19064	19556.8
Chd3	5939.5	1.26863	5.94958e-20	2.05242e-18	10197.7	9005.04	9090.63	4428.07	3314.48	4000.57	4769.71	4660.2	3989.07
Sipa1	4629.92	1.1161	5.95646e-20	2.05242e-18	7168.43	6562.39	7240.08	3388.48	3297.65	2988.98	4208.57	3514.39	3300.28
G2e3	3326.57	-1.47254	6.01009e-20	2.06317e-18	1224.58	1747.91	1439.8	3757.24	3754.04	4731.93	4302.09	4649.88	4331.62
Npc1	3882.99	1.44604	6.01056e-20	2.06317e-18	7348.58	6085.59	7247.64	2217.47	3076.88	2296.85	2388.59	2050.45	2234.87
Sox7	248.144	2.7203	6.70434e-20	2.29694e-18	651.968	585.217	496.147	79.4405	71.2792	112.087	54.2437	80.7043	102.213
Tyk2	2646.42	1.27775	6.89756e-20	2.35865e-18	4155.22	4190.55	4736.64	1804.58	1985.92	1605.64	1862.99	1525.87	1950.34
3110039M20Rik	169.56	-3.34163	6.93975e-20	2.36411e-18	20.374	33.1881	24.8614	290.301	222.747	281.151	227.263	284.342	141.809
Airn	692.518	-1.79338	6.93425e-20	2.36411e-18	301.321	226.785	204.296	778.713	800.901	959.277	1054.01	1048.22	859.142
Scarb2	7100.73	1.20029	6.98652e-20	2.37555e-18	12423.8	10038.3	12188.6	5499.05	5016.27	4564.74	4832.37	4260.43	5083.03
Cers4	306.63	2.74696	7.34532e-20	2.49284e-18	843.912	538.753	735.033	120.632	111.869	83.1311	148.703	93.8422	83.7963
Cd55	438.206	2.81456	7.46099e-20	2.52734e-18	1460.49	1110.69	738.276	212.822	130.678	127.032	51.438	53.49	58.9336
Dhfr	1879.13	-2.30578	7.65249e-20	2.58735e-18	324.911	737.882	490.743	2382.23	2453.19	2844.2	2526.07	2601.3	2551.64
Zfp385a	2216.14	1.2629	7.87563e-20	2.65781e-18	3696.27	3511.3	3578.96	1428.95	1768.12	1298.34	1670.33	1439.54	1553.45
Esam	857.196	2.55915	8.05727e-20	2.71402e-18	2147.85	1711.4	1924.06	413.875	238.587	328.788	207.623	413.844	328.739
A830082K12Rik	493.633	-2.29146	8.32757e-20	2.79983e-18	143.69	152.665	92.9601	737.522	485.094	682.796	672.435	805.166	670.37
Cd80	2662.02	-1.51661	8.43258e-20	2.82986e-18	1028.35	1396.11	1386.83	3056.01	3735.23	4112.65	2921.68	3033.92	3287.39
Snx8	1697.02	1.6303	8.94161e-20	2.99511e-18	3108.64	2974.76	3376.83	1112.17	1079.09	864.937	1061.49	982.527	712.729
Wnk1	18499.3	0.731399	9.08443e-20	3.0373e-18	24810.2	24966.3	27511.8	15462.5	16391.2	14699.3	14199.7	14144.8	14308
Mif4gd	1065.56	1.39062	9.24459e-20	3.08512e-18	1900.14	1610.73	1814.88	736.541	703.882	591.258	807.109	641.88	783.633
Brms1l	1877.33	-1.53505	9.60563e-20	3.19969e-18	753.838	1032.15	742.6	2524.44	2254.2	2548.11	2073.42	2318.84	2648.33
Rgs3	1467.07	1.9152	9.96807e-20	3.31429e-18	3066.82	2312.1	3236.31	850.308	800.901	633.291	604.163	777.951	921.759
Syne2	5400.33	-1.25889	1.01357e-19	3.36381e-18	2813.75	2439.33	2255.9	6235.59	5099.43	6634.61	7793.33	7223.97	8107.06
C130074G19Rik	443.088	3.60092	1.0603e-19	3.51243e-18	1996.65	797.621	697.2	120.632	82.169	84.9992	66.4018	65.6895	76.4296
Gria3	2598.62	-1.70869	1.07514e-19	3.55508e-18	1081.97	1246.77	898.254	3035.41	3153.11	4358.31	3427.64	3337.97	2848.15
Atad2	8013.14	-1.95519	1.08273e-19	3.57361e-18	1751.09	3107.51	2838.52	8316.74	9686.05	11842.9	11380	11967.7	11227.8
Raet1e	927.829	-2.01215	1.14266e-19	3.76452e-18	213.391	297.587	300.499	1039.59	851.39	1381.47	1383.22	1336.31	1547.01
Gstcd	1202.94	-1.19517	1.16861e-19	3.84298e-18	606.93	719.075	653.963	1365.2	1697.83	1470.21	1374.8	1476.14	1462.29
Bmpr1a	6314.74	-1.60344	1.17574e-19	3.8594e-18	3001.41	2802.18	2010.53	7877.36	6960.61	8906.23	8943.67	8925.33	7405.38
Erh	4001.71	-1.25184	1.24247e-19	4.07101e-18	1865.83	2672.75	2259.15	5347.03	5601.35	5239.13	4253.46	4284.83	4491.85
Ankrd28	6775.43	-1.62369	1.29903e-19	4.24861e-18	2353.73	3334.3	2608.29	7715.54	7477.38	10371.8	9633.87	9288.5	8195.46
Spib	133.772	3.04292	1.35986e-19	4.43948e-18	379.6	337.412	241.048	46.0951	35.6396	34.5601	57.0494	38.4753	34.071
Hnrnph1	12337.8	-0.902343	1.39939e-19	4.56028e-18	7215.61	8191.93	7548.14	13469.6	14518.2	14917.8	13751.7	16036.7	15390.9
A630089N07Rik	582.711	-2.39498	1.45832e-19	4.73988e-18	117.955	192.491	164.301	648.274	864.26	983.562	704.233	944.99	624.328
Ptger4	1135.41	2.03263	1.45976e-19	4.73988e-18	2146.77	2153.91	2302.38	570.795	646.462	396.974	643.443	526.454	831.517
Wwp1	5122.2	1.23935	1.51859e-19	4.92204e-18	9818.12	6999.37	9159.81	3779.8	3510.5	3712.88	3022.69	3131.51	2965.1
Arl6	586.686	-1.32856	1.65207e-19	5.34505e-18	299.176	314.181	315.632	691.427	797.931	843.454	686.464	609.974	721.937
Clec4d	401.335	3.70576	1.70366e-19	5.50209e-18	554.387	979.049	1678.69	96.1132	59.3993	90.6035	37.4095	67.5664	48.8044
Nutm1	1902.78	-2.78133	1.78463e-19	5.75328e-18	203.74	569.729	312.389	2614.67	2164.11	2684.48	2798.23	2574.09	3203.6
Abcd4	2580.32	-1.55867	1.79714e-19	5.78327e-18	905.034	1175.96	1113.36	2906.93	3081.83	3420.52	4128.14	3643.89	2847.23
Prdm5	406.046	-1.60542	1.81463e-19	5.82913e-18	162.992	203.554	151.33	497.239	492.024	585.654	521.862	498.302	541.453
Egfl7	568.008	1.7224	1.8347e-19	5.88312e-18	1263.19	1018.87	1002.02	315.801	355.406	324.118	259.996	338.77	233.893
Scpep1	5842.24	0.807944	1.84561e-19	5.9076e-18	9136.12	7910.94	8261.55	4594.8	4800.45	5060.72	4259.07	4180.67	4375.82
Plp2	5936.55	-1.58283	1.88606e-19	6.02637e-18	1988.07	2922.76	2552.08	8378.52	5998.34	7977.78	7840.09	7967.2	7804.1
Adipor1	6862.2	0.988714	1.95668e-19	6.24094e-18	10311.4	9365.68	10471	5423.53	5229.12	4540.45	5725.52	5029.94	5663.15
Mcm2	5648.44	-1.66698	1.99949e-19	6.36622e-18	1589.17	2756.82	2180.24	6537.66	7034.86	7150.21	8161.81	8072.3	7352.89
Slk	12363.9	-1.14045	2.01389e-19	6.40075e-18	5911.67	7507.15	6875.8	13441.1	14791.4	16505.7	14971.3	14884.3	16386.3
Zfp808	300.757	-1.78299	2.04626e-19	6.49219e-18	98.653	115.052	137.278	362.877	420.745	424.062	393.735	406.337	348.077
Esyt1	5420.23	1.87713	2.06276e-19	6.53305e-18	11281.8	9833.63	11219	3299.23	3456.05	2047.45	2711.25	2103	2830.66
Col4a2	17384.9	1.14208	2.1104e-19	6.67218e-18	26595.6	22491.6	23718.9	11642.5	9922.65	11423.5	16882.9	14935.9	18850.5
Ccdc14	638.282	-1.94845	2.11718e-19	6.6819e-18	175.86	253.336	226.995	699.273	823.67	1008.78	967.035	847.395	742.196
Dhx15	10580.1	-1.05487	2.14757e-19	6.76598e-18	5421.63	7091.19	6224	12524.1	13046.1	13355.1	11771.8	13132.3	12655.1
Tnn	627.525	4.00228	2.17665e-19	6.84562e-18	1422.96	1753.44	1925.14	101.017	39.5995	177.471	102.876	48.7979	76.4296
Ppid	3842.48	-1.40905	2.21535e-19	6.9552e-18	1623.49	2221.39	1958.65	4625.2	5545.92	5240.06	4023.39	5086.24	4257.96
Nipal3	725.054	1.948	2.43033e-19	7.61687e-18	1436.9	1279.95	1650.58	372.684	431.635	327.854	412.439	254.312	359.127
Etv3	2932.66	1.35531	2.52597e-19	7.90287e-18	4430.81	4993.7	5122.53	1750.63	2236.38	1699.05	1831.19	2300.07	2029.53
Irf4	476.464	3.0676	2.77143e-19	8.65581e-18	1415.46	839.659	1290.63	193.207	152.458	77.5267	87.9123	108.857	122.471
Tmem160	605.903	1.6077	2.80696e-19	8.75159e-18	1088.4	1070.87	1239.83	364.838	426.685	324.118	369.419	289.034	279.935
Rpgrip1l	951.063	-1.15364	2.92669e-19	9.10913e-18	512.567	524.372	468.043	1181.8	988.998	1176.91	1166.24	1280.01	1260.63
Eif5	14304.1	-0.751878	2.93196e-19	9.10979e-18	10083	10429.9	10277.5	17461.2	17025.8	17363.2	13927.5	16179.3	15989.4
Ctc1	2770.94	-1.04584	2.9719e-19	9.21747e-18	1524.83	1595.24	1663.55	2981.47	3269.93	3624.14	3679.22	3463.71	3136.37
Rasal3	1854.27	2.23841	2.97684e-19	9.21747e-18	4272.1	3150.66	4851.22	815.001	1150.37	636.093	642.508	496.425	674.054
Nup160	3577.75	-1.35258	3.11159e-19	9.61819e-18	1442.26	2074.26	1806.24	4183.87	4693.54	4714.19	4519.06	4714.63	4051.69
Psmc3ip	380.579	-2.12187	3.25416e-19	1.00417e-17	82.5683	150.453	118.902	465.855	478.164	586.588	501.287	536.777	504.619
Nabp1	2125.65	1.27685	3.30754e-19	1.01889e-17	4138.06	3339.83	4246.98	1624.12	1806.73	1408.56	855.742	832.38	878.48
Pola1	4237.39	-1.99854	3.32422e-19	1.02228e-17	1016.55	1783.31	1504.66	4645.8	5702.33	6851.31	6076.23	5692.47	4863.87
Pdxk	1526.73	1.65261	3.37576e-19	1.03636e-17	3210.51	2548.85	2748.81	898.364	1107.8	700.543	893.151	832.38	800.208
Scai	2017.98	-1.27979	3.38373e-19	1.03704e-17	1055.16	877.272	917.71	2260.62	2110.66	2549.04	2569.1	3184.06	2638.2
Fli1	1583.23	1.81646	3.40236e-19	1.04098e-17	3201.93	2985.82	3436.28	882.672	1188.98	661.312	649.054	632.496	610.516
Gm15446	251.29	-2.86111	3.50573e-19	1.07079e-17	36.4587	51.9947	57.2893	304.032	324.716	429.666	249.708	451.381	356.364
Mbp	1100.62	1.91813	3.5384e-19	1.07712e-17	2442.73	2018.94	2424.53	602.179	751.401	468.897	437.691	316.248	442.923
Pbx1	8010.11	-1.7654	3.53779e-19	1.07712e-17	2563.91	2792.23	2189.97	9020.91	6927.94	9704.85	10785.2	11755.6	16350.4
Myom1	303.628	3.18384	4.2855e-19	1.30234e-17	443.938	911.566	811.779	77.479	108.899	52.3072	92.5884	108.857	125.234
Tns1	3819.01	2.10501	4.32137e-19	1.31104e-17	10772.5	5947.31	6146.17	2054.66	1550.32	1710.26	1971.48	1920.01	2298.41
Tnfaip8l2	1731.35	2.01885	4.59468e-19	1.39161e-17	2970.31	3679.45	4068.62	785.579	1154.33	705.213	878.187	623.112	717.333
Arhgef1	5835.03	1.38956	4.79696e-19	1.45044e-17	10093.7	8669.84	10628.8	3855.32	4344.07	3019.81	4163.67	3657.97	4082.08
Rin3	2102.59	1.5133	5.05282e-19	1.52524e-17	3646.94	3605.33	4270.76	1336.76	1535.47	1164.77	1327.1	944.052	1092.11
Akna	3659.8	1.98393	5.22978e-19	1.57602e-17	6978.63	6505.97	8486.39	1936.98	2300.73	1317.02	1921.91	1457.37	2033.21
Pard3	2223.14	-1.51342	5.30307e-19	1.59544e-17	1069.1	985.686	737.195	2700	2356.17	2914.26	2998.37	2827.46	3419.99
Mfsd11	1782.49	0.954984	5.40174e-19	1.62241e-17	2844.85	2463.66	2851.5	1365.2	1440.43	1403.89	1184.01	1172.09	1316.8
Gstt2	217.191	2.72554	5.62179e-19	1.68569e-17	638.027	440.295	443.182	59.8256	105.929	64.4499	76.6894	58.1821	68.142
Gas7	1844.31	2.54564	5.70953e-19	1.70916e-17	4755.72	4781.3	3191.99	871.884	588.053	720.158	346.038	597.775	745.879
Psmd14	4163.78	-1.03283	5.90984e-19	1.76619e-17	2200.39	2792.23	2766.1	5109.69	5273.67	5490.39	4552.73	4785.01	4503.82
Ercc6l	1954.67	-2.25434	6.18594e-19	1.84564e-17	322.767	743.413	549.113	2377.33	2516.55	2811.51	2844.99	2693.27	2733.05
Pink1	2114.07	1.65961	6.4197e-19	1.91222e-17	4049.06	2912.81	3573.56	1148.45	914.749	1271.25	1884.5	1451.74	1820.5
Notch4	995.277	1.79097	6.58881e-19	1.95936e-17	1781.12	2059.87	2196.45	532.546	535.584	676.257	332.009	500.179	343.473
Smc4	10790.6	-1.37244	6.9146e-19	2.05285e-17	4095.17	5997.09	5463.02	12831.1	12796.6	14645.1	12666.8	13933.7	14686.4
Cops2	7252.43	-1.08339	7.05658e-19	2.08812e-17	3930.03	4862.06	4321.56	8491.31	9055.42	10240.1	7856.92	8707.61	7806.87
Plod1	4907.64	1.23228	7.05339e-19	2.08812e-17	8450.92	7070.17	7727.57	3426.73	3101.63	3367.28	3913.03	4068.06	3043.37
Clec14a	378.635	3.67551	7.32881e-19	2.16512e-17	1454.06	849.615	648.559	86.3058	101.969	42.9666	47.6971	84.4579	92.0838
Stk10	2517.26	1.28079	7.60503e-19	2.24305e-17	4345.02	3839.86	4791.77	1622.16	2025.52	1693.45	1514.15	1283.76	1539.64
Suv39h1	1680.64	-1.22449	7.63827e-19	2.24917e-17	710.945	994.537	898.254	2028.19	2041.36	2013.83	2238.96	2099.25	2100.43
Spdl1	697.179	-1.68116	7.66357e-19	2.25294e-17	247.705	368.388	282.123	850.308	998.898	1030.26	840.778	910.269	745.879
Eif4e	5856.83	-1.33896	7.75658e-19	2.27657e-17	2479.19	3635.2	3353.05	7635.12	8256.5	8057.18	6146.38	6201.09	6947.72
Btf3l4	2239.01	-1.17527	7.79773e-19	2.28492e-17	1136.65	1231.28	1229.02	2636.25	2489.82	2996.46	2520.46	2717.67	3193.47
Stat6	5481.57	0.925374	8.3705e-19	2.44878e-17	7879.37	8007.18	8649.61	4462.4	4541.08	3916.5	4147.78	3624.18	4106.02
Cenpi	1461.65	-2.38413	8.52854e-19	2.49097e-17	215.535	526.584	410.754	2078.2	1866.13	2072.67	2011.69	2106.76	1866.54
Aph1c	592.137	2.30827	8.80614e-19	2.56789e-17	1385.43	1168.22	1361.97	201.053	352.436	237.25	255.32	154.84	212.714
Cetn3	2260.33	-1.06683	8.88e-19	2.58524e-17	1209.57	1438.15	1374.94	2599.96	2695.74	3130.03	2575.64	2760.84	2558.09
Cbfa2t3	680.772	2.58446	8.94424e-19	2.59974e-17	1649.22	1553.2	1581.4	326.589	324.716	146.647	165.537	160.47	219.159
Cfap20	1530.53	-0.873811	9.18859e-19	2.66647e-17	931.842	955.817	895.011	1625.1	1682.98	1790.59	1963.06	2076.73	1853.65
Pole2	809.984	-2.07227	9.20824e-19	2.66787e-17	172.643	350.688	266.99	1134.72	1027.61	1160.1	1027.83	1034.14	1115.13
Hhipl1	350.374	3.68184	9.53242e-19	2.75736e-17	1011.19	1018.87	731.79	120.632	56.4293	38.2963	83.2361	44.1058	48.8044
Stim1	1766.09	1.42454	9.65866e-19	2.7894e-17	3027.15	2754.61	3079.57	1150.42	1260.26	891.09	1273.79	1091.38	1366.52
Tbc1d10c	841.084	2.80573	9.89885e-19	2.85419e-17	2116.75	1524.44	2481.82	359.934	338.576	177.471	162.731	152.963	255.072
Rpl36a	9662.79	-1.426	1.01428e-18	2.91986e-17	4127.34	5292.39	5152.8	11904.3	12703.5	14547.9	10709.4	13073.2	9454.25
Sparc	41336.7	2.56352	1.02277e-18	2.93962e-17	115176	94823.9	77022.8	24245.1	10853.2	13455.1	10789.8	15375.1	10288.5
Ulk2	3397.38	1.45418	1.03946e-18	2.98283e-17	6441.4	4906.31	5865.13	2485.21	1870.09	1926.96	2195.94	2230.63	2654.78
Ccnh	1695.94	-1.10153	1.04687e-18	2.99929e-17	946.854	1150.52	1042.02	2058.59	2234.4	2442.56	1795.65	1904.06	1688.82
Sema6b	634.784	1.43637	1.06078e-18	3.03432e-17	1063.74	1094.1	1101.47	452.124	331.646	420.326	462.942	410.09	376.623
Hmgn3	735.993	-1.44989	1.07586e-18	3.07258e-17	335.635	360.644	331.846	873.846	838.52	1095.65	819.267	971.266	997.268
Gm4532	1011.63	2.56045	1.09746e-18	3.12439e-17	2438.44	1983.54	2739.08	371.703	580.133	262.47	246.903	191.438	290.985
Septin1	1011.63	2.56045	1.09746e-18	3.12439e-17	2438.44	1983.54	2739.08	371.703	580.133	262.47	246.903	191.438	290.985
Mxd4	4344.7	1.55572	1.14963e-18	3.26774e-17	8048.8	5720.52	7004.43	2817.69	1963.15	2285.64	4099.14	3571.63	3591.27
Bmper	596.696	2.52913	1.22434e-18	3.47406e-17	1325.38	1643.92	1116.6	342.281	155.428	210.163	194.529	186.746	195.218
Hdac2	4911.25	-1.27632	1.22607e-18	3.47406e-17	2238.99	2855.28	2464.52	6223.82	5359.8	6724.28	5407.54	6307.13	6619.91
Fignl1	2171	-2.19647	1.28801e-18	3.64384e-17	416.058	890.547	637.749	2584.27	2960.07	3366.34	2983.41	3125.88	2574.66
Rhof	471.309	1.79742	1.35423e-18	3.82518e-17	879.298	764.432	1137.14	279.513	290.067	230.712	210.428	240.236	209.951
Nbl1	1293.25	4.22612	1.40788e-18	3.97048e-17	5770.13	2293.3	2188.89	321.685	101.969	124.23	236.615	206.453	395.96
Cbx7	541.642	2.35652	1.54243e-18	4.34315e-17	1501.24	883.91	1141.46	181.438	264.327	242.855	274.96	179.239	205.347
Tdrd7	2990.81	-0.84412	1.65131e-18	4.64246e-17	1993.43	2203.69	2135.92	3922.99	3930.25	3515.79	3022.69	2943.83	3248.72
Cbx3	4152.96	-0.995081	1.65918e-18	4.65732e-17	2275.45	2608.58	2576.94	4412.38	4995.48	5462.37	5191.5	4917.33	4936.61
Cdca7l	1383.13	-1.50147	1.69667e-18	4.75516e-17	557.604	813.108	699.362	1729.06	2179.95	1951.25	1545.01	1593.44	1379.42
Syne3	2836.47	-1.06077	1.7494e-18	4.89534e-17	1403.66	1527.76	1686.25	2894.19	3234.29	3503.65	3952.31	3534.1	3792.01
Lsm2	1303.42	-1.29613	1.78205e-18	4.97897e-17	579.05	772.176	632.345	1608.43	1500.82	1760.7	1537.53	1763.29	1576.47
Adcy7	6518.4	1.10801	1.85811e-18	5.18342e-17	9547.89	9694.24	11969.1	4671.3	5334.06	4475.07	4462.02	4403.07	4108.78
Nudt5	1642.99	-1.17317	1.86348e-18	5.19038e-17	825.683	1031.04	1002.02	1998.76	2201.73	2245.47	1703.07	2013.85	1765.25
BC055324	873.36	-2.19318	1.89722e-18	5.27619e-17	172.643	336.306	262.666	1026.84	1059.29	1441.25	1279.4	1179.6	1102.24
Atp2a3	1322.05	3.05665	2.02833e-18	5.63212e-17	3932.18	2518.98	3469.79	438.394	554.394	199.888	262.802	190.5	331.502
Gtf2h3	1170.16	-1.28529	2.14457e-18	5.94573e-17	592.99	658.231	537.223	1276.93	1399.84	1681.3	1480.48	1479.89	1424.54
Ndc1	3116.97	-1.51441	2.16646e-18	5.99719e-17	1029.42	1694.81	1338.19	3667.01	3863.92	4073.42	4128.14	4065.24	4192.58
Fam53b	1539.16	1.83117	2.20302e-18	6.08904e-17	3279.14	2628.5	2962.83	647.293	1111.76	734.169	888.475	779.828	820.467
Tubb4b	10314.8	-1.41159	2.21571e-18	6.11474e-17	3997.59	5703.93	4323.72	12462.4	12054.1	12793.8	15894.4	13547	12056.5
Wdr76	1228.12	-1.57408	2.33442e-18	6.4325e-17	480.397	610.661	497.228	1338.72	1770.1	1619.65	1417.82	1854.32	1464.13
Cdkn2a	6879.37	-2.31462	2.3523e-18	6.47189e-17	1059.45	2231.35	1416.02	9066.03	6443.83	7903.99	13356.1	11327.7	9109.85
Arid3a	632.29	1.64728	2.36011e-18	6.48345e-17	1169.9	1096.31	1249.56	434.471	340.556	347.469	367.548	278.711	406.09
Ssh3	1389.92	1.48179	2.36436e-18	6.48525e-17	2486.7	2063.19	2304.54	758.118	962.269	734.169	1245.74	1013.5	941.097
Gnai2	21691.8	0.942139	2.38389e-18	6.52889e-17	30877.3	32152.6	34500.1	17701.5	17515.9	15543.6	17351.4	15147.1	14436.9
Bmf	1105.26	2.13113	2.42705e-18	6.63701e-17	2018.1	1854.11	2424.53	561.968	504.894	370.821	924.949	527.393	760.612
Caprin2	852.703	-1.58039	2.47889e-18	6.7685e-17	337.779	357.325	299.418	941.517	884.06	1147.96	1235.45	1043.52	1427.3
Aida	5006.96	-0.980067	2.49626e-18	6.79841e-17	3201.93	3609.76	3317.38	6395.45	7554.6	6030.27	4930.57	4979.26	5043.43
Brip1	1117.52	-1.97624	2.49739e-18	6.79841e-17	288.453	521.053	359.95	1292.62	1604.77	1702.79	1569.33	1398.25	1320.48
Foxj2	1696.45	0.965609	2.56073e-18	6.96031e-17	2501.71	2077.57	2407.23	1191.61	1164.23	1221.75	1523.5	1663.82	1516.62
Snx30	1524.21	1.25216	2.60996e-18	7.08344e-17	2452.38	2514.55	2446.15	1215.15	1050.38	847.19	1068.04	1065.11	1058.96
Slc26a11	529.875	2.18601	2.65817e-18	7.20343e-17	1308.22	778.814	1053.91	224.591	187.108	278.349	335.75	338.77	263.36
Pask	783.057	-2.08899	2.72566e-18	7.37525e-17	151.196	298.693	182.677	913.076	898.909	878.014	1332.71	1272.5	1119.74
Dchs1	827.037	2.86497	2.80286e-18	7.56142e-17	2358.02	1952.57	1527.36	387.395	168.298	245.657	189.853	343.462	270.726
Hat1	4104.86	-1.63322	2.80031e-18	7.56142e-17	1267.48	2183.78	1808.4	4954.73	5567.69	5792.09	5306.53	4922.96	5140.12
Jpt2	4597.42	-1.27753	2.85749e-18	7.69729e-17	2029.89	2756.82	2218.07	5524.55	5494.44	5961.15	6407.31	5891.41	5093.16
Ranbp1	2576.27	-1.76074	2.86667e-18	7.71048e-17	803.164	1373.99	1158.76	3185.47	4218.34	3899.69	2823.48	3025.47	2698.06
Daglb	1480.69	1.67298	3.0521e-18	8.19702e-17	2834.13	2757.93	2813.66	722.811	1152.35	761.256	847.325	702.878	733.908
Dyrk3	624.842	-2.89737	3.06969e-18	8.23199e-17	67.5559	154.878	131.874	744.387	877.13	1017.19	1089.55	958.128	582.891
Tek	523.26	2.82484	3.10467e-18	8.31342e-17	1605.26	1210.26	931.762	264.802	129.688	134.504	120.646	161.409	151.017
Cnot6	8613.24	-0.870189	3.16124e-18	8.45233e-17	5502.05	5446.17	5933.23	9387.71	10119.7	11349.7	9506.68	10260.7	10013.2
Trib2	3057.14	-1.69052	3.19467e-18	8.52905e-17	1424.03	1087.46	1079.85	3101.12	4174.78	4316.28	4643.45	4330.81	3356.45
Cnppd1	2127.34	1.1191	3.23189e-18	8.61567e-17	3120.44	2995.78	3730.29	1513.29	1646.35	1374	1508.54	1639.42	1617.91
Exoc4	6073.57	-0.828405	3.28583e-18	8.74653e-17	3780.98	4141.87	3728.13	6674.97	6598.27	7414.54	7855.99	7425.73	7041.65
Twnk	1067.07	-1.29781	3.33653e-18	8.86838e-17	468.602	497.821	510.199	1038.61	1191.95	1399.22	1514.15	1599.07	1384.02
H1f2	1467.35	2.46626	3.36949e-18	8.9428e-17	4257.09	2233.56	3054.71	729.676	533.604	464.226	710.78	470.149	752.325
Stoml1	809.169	1.00792	3.41174e-18	9.04161e-17	1246.03	1143.88	1213.89	563.93	626.663	601.533	678.982	610.912	596.703
N4bp2l1	888.511	1.70352	3.44845e-18	9.12134e-17	1669.59	1463.6	1836.5	442.317	652.402	431.534	539.632	473.903	487.123
Ola1	3860.83	-1.16436	3.45195e-18	9.12134e-17	1913.01	2475.83	2342.38	4509.48	5212.29	5364.29	4159	4630.17	4141.01
Hpcal1	2627.93	0.729861	3.46898e-18	9.15293e-17	3750.96	3644.05	3863.25	2322.41	2292.81	2173.55	1938.75	1753.91	1911.66
Pfkfb4	1505.83	1.39791	3.63391e-18	9.57409e-17	2144.63	2491.32	2955.27	935.633	1051.37	893.893	1068.04	901.823	1110.53
Il7r	824.688	2.62203	3.64712e-18	9.59485e-17	2160.71	1629.54	2313.19	432.51	376.196	183.075	125.322	97.5958	104.055
Cbx5	11450.7	-1.4139	3.67703e-18	9.65944e-17	4377.19	6341.14	4778.8	12294.6	13512.4	15484.8	14123	15948.5	16195.7
Zfp948	1017.91	-1.62304	3.80657e-18	9.98519e-17	371.021	431.445	514.523	1150.42	1338.46	1567.35	1109.19	1283.76	1395.07
Rabac1	2621.03	1.59207	3.81786e-18	1.00002e-16	5104.22	3797.82	4560.45	1775.15	1227.59	1462.73	1891.05	1641.3	2128.98
Aatk	376.585	2.22698	3.83501e-18	1.00277e-16	865.358	672.612	796.646	155.939	200.968	141.977	243.162	170.793	141.809
Arl4c	6208.8	1.32985	3.83946e-18	1.00277e-16	11227.1	9698.67	11691.3	4071.08	4246.06	4658.14	3919.58	3612.92	2754.23
Rnaseh2b	1333.27	-1.17955	4.04465e-18	1.05483e-16	646.606	856.253	718.819	1612.35	1657.24	1761.63	1662.85	1610.33	1473.34
Madd	1984.74	1.64815	4.17177e-18	1.08641e-16	3534.35	3615.29	4185.36	1296.55	1425.58	894.827	987.61	856.779	1066.33
Foxc1	656.04	-1.60882	4.37267e-18	1.13708e-16	292.742	273.249	211.862	872.865	683.092	816.366	880.993	846.456	1026.73
Cd37	951.314	3.22736	4.40184e-18	1.14138e-16	2430.94	2207.01	2659.09	340.319	332.636	106.483	206.687	128.564	150.097
Chst2	625.537	3.74063	4.4004e-18	1.14138e-16	1788.62	1620.69	1595.45	206.938	106.919	60.7137	42.0857	114.487	93.9255
Adam8	2179.52	1.90752	4.71562e-18	1.22098e-16	3420.69	4454.95	5828.38	1191.61	1137.5	1323.56	671.5	934.668	652.874
Scfd1	2788.6	-0.70525	4.74162e-18	1.22595e-16	2000.94	2106.34	2080.79	3213.91	3371.9	3502.71	2807.58	3007.64	3005.62
Arsg	183.352	2.50551	4.80971e-18	1.24177e-16	408.552	452.464	393.459	87.2865	47.5194	85.9332	49.5676	57.2437	68.142
Ctdsp1	5354.18	0.80817	4.98103e-18	1.28416e-16	7287.45	6561.29	6949.3	3969.08	4094.59	3814.69	5609.55	4858.21	5043.43
Pafah1b2	6382.77	-0.700282	5.03921e-18	1.29731e-16	4395.42	4713.82	4384.26	7015.28	7730.82	7178.23	7119.02	7259.63	7648.48
Hmgn1	7457.55	-1.29467	5.23318e-18	1.34532e-16	3549.36	4335.47	3624.36	7911.69	10127.6	10194.3	9777.9	9585.04	8012.21
Cacnb3	1024.76	1.82847	5.33849e-18	1.37044e-16	1933.38	1932.65	1702.47	697.311	433.615	437.139	735.096	605.282	745.879
Rhobtb3	3362.93	-1.72417	5.45811e-18	1.39915e-16	1154.88	1647.24	1070.12	4190.73	3950.05	4651.6	4651.87	5271.11	3678.75
Zgrf1	914.775	-1.66248	5.47678e-18	1.40195e-16	306.682	454.677	384.811	1188.67	1276.1	1162.9	1105.45	984.404	1369.29
Pea15a	6078.15	0.755987	5.5378e-18	1.41555e-16	8386.58	7346.74	8390.19	4862.54	4549	4872.98	5518.83	5304.9	5471.62
Acox3	1902.61	1.25565	5.55158e-18	1.41707e-16	3144.03	2619.65	3395.2	1243.59	1293.91	1298.34	1581.49	1241.53	1305.75
Matr3	8714.56	-0.872397	5.86297e-18	1.49444e-16	5820.53	6069	5551.66	9630.94	10797.8	11500.1	9042.81	9983.87	10034.4
Inka2	735.573	-1.97574	6.08074e-18	1.54775e-16	181.221	244.486	215.105	734.58	780.111	1005.05	1065.23	944.052	1450.32
Slc49a4	875.822	1.60855	6.32347e-18	1.60727e-16	1802.56	1291.02	1488.44	572.756	456.385	473.567	686.464	527.393	583.811
Rxra	4214.26	1.26448	6.70491e-18	1.70182e-16	7258.5	5491.52	6037	2671.56	2769	2379.98	4284.32	3458.08	3578.38
Paxip1	2605.27	-0.889252	6.85953e-18	1.73862e-16	1443.34	1437.04	1412.78	2893.2	2425.47	2633.11	3903.68	3504.07	3794.77
Rasgrp2	362.316	2.58569	7.08743e-18	1.79386e-16	996.181	805.364	812.86	162.804	187.108	85.9332	85.1066	62.8742	62.617
Itm2c	10393.5	1.28472	7.25767e-18	1.83437e-16	16716.3	16552	18571.5	6805.4	8442.62	6030.27	7261.18	7174.23	5988.21
Rbmx2	499.969	-1.53816	7.28893e-18	1.83969e-16	219.825	254.442	225.915	576.679	659.332	796.751	588.264	630.619	547.899
Cyb5a	1391.95	1.56796	7.31019e-18	1.84247e-16	3040.01	1961.42	2673.14	958.19	820.7	809.827	763.153	696.309	804.813
Snx20	1543.48	1.51327	7.32495e-18	1.84362e-16	2430.94	3024.54	3169.29	1094.51	1130.57	796.751	736.031	706.631	802.05
Ezh2	2306.13	-1.39421	7.54786e-18	1.89707e-16	880.371	1281.06	1251.72	2750.02	3168.95	3051.56	2602.76	2832.16	2936.55
Cops4	3373.23	-0.958619	7.97272e-18	2.00106e-16	1902.29	2368.52	2127.27	3980.85	4085.68	4366.72	3864.4	3641.08	4022.22
Cops3	2263.76	-1.38462	8.02247e-18	2.01075e-16	1039.07	1274.42	1205.24	2461.68	3406.55	3318.7	2385.79	2774.91	2507.44
Six1	2359.33	-2.25103	8.07349e-18	2.02073e-16	327.056	729.032	521.009	2741.19	2302.71	2462.17	3945.76	3408.35	4796.65
Pnpt1	2440.32	-1.50032	8.24342e-18	2.0604e-16	1282.49	1284.38	1417.1	3283.54	4740.06	3247.72	1987.38	2407.99	2312.22
Adgrl3	1923.85	-2.05055	8.27912e-18	2.06645e-16	434.288	643.849	448.586	2265.53	1480.03	2578	3570.73	2865.94	3027.72
Kdm8	415.123	-1.33351	8.73082e-18	2.17618e-16	189.8	233.423	229.157	512.931	590.033	540.819	497.546	462.642	479.757
Ncbp1	3245.26	-1.0556	9.0007e-18	2.24035e-16	1783.26	2297.72	2040.8	3973.01	4389.61	4361.11	3364.05	3703.01	3294.76
Cyp51	2946.46	-2.24279	9.70901e-18	2.41332e-16	472.891	652.699	658.287	2760.8	1831.48	3850.18	5257.9	6264.9	4769.02
Pik3cg	2657.56	1.08787	1.00146e-17	2.48585e-16	4029.76	4355.38	4610.17	1970.32	2339.34	1804.6	1601.13	1526.81	1680.53
Rps6ka1	3908.58	1.30833	1.04819e-17	2.59826e-16	5999.6	6249.32	7418.43	2630.36	3067.97	2243.61	2768.3	2470.86	2328.8
Adamts2	5277.46	2.7604	1.06706e-17	2.64142e-16	17224.6	7940.81	11064.4	2308.68	1384.99	1653.28	2372.7	2293.5	1254.18
Pxdc1	333.045	1.90909	1.11966e-17	2.76782e-16	628.377	446.933	552.356	153.977	114.839	164.394	317.981	281.526	337.027
Vstm4	169.994	4.2417	1.17477e-17	2.90007e-16	748.476	339.625	295.094	34.3261	27.7197	11.2087	21.5104	22.5221	29.4668
LOC122152370	3777.69	1.0473	1.18179e-17	2.90545e-16	5350.85	5349.92	5619.76	2829.46	2658.12	2409.87	3737.21	3077.08	2966.94
LOC122152371	3777.69	1.0473	1.18179e-17	2.90545e-16	5350.85	5349.92	5619.76	2829.46	2658.12	2409.87	3737.21	3077.08	2966.94
Spacdr	3777.69	1.0473	1.18179e-17	2.90545e-16	5350.85	5349.92	5619.76	2829.46	2658.12	2409.87	3737.21	3077.08	2966.94
Tbl1x	6685.56	-0.614691	1.18579e-17	2.91132e-16	4733.2	5223.81	5154.96	7560.58	7880.31	7698.5	7350.96	7375.99	7191.75
Sema4a	2660.42	2.3496	1.18752e-17	2.9116e-16	5906.31	5379.79	7019.57	1215.15	1681	695.873	752.866	609.974	683.262
Stn1	1733.4	-1.41476	1.19192e-17	2.91842e-16	611.22	924.842	756.652	1825.17	2100.76	2185.69	2438.16	2316.02	2442.06
Rxrb	1949.09	0.897444	1.20273e-17	2.94089e-16	2621.81	2369.63	2700.17	1300.47	1429.54	1399.22	2026.66	1911.56	1782.74
Fnbp1	7238.1	1.17974	1.22226e-17	2.98461e-16	11123.1	11790.6	12850.1	4998.87	6227.03	4561.93	4746.33	4631.11	4213.76
Dkk3	655.125	4.32879	1.22749e-17	2.9933e-16	2382.68	1327.52	1739.22	183.4	51.4794	36.4282	56.1142	75.0737	44.2002
Mn1	133.353	5.50402	1.24417e-17	3.02989e-16	422.492	451.358	276.718	19.6149	3.95995	1.86811	7.48189	5.63053	11.0501
Tgfbr2	15601.4	1.5086	1.26819e-17	3.08421e-16	30400.1	23374.4	27135.7	11317.8	8512.91	8605.47	10199.7	8691.66	12174.4
Cd3d	955.115	2.86923	1.28961e-17	3.13208e-16	2056.7	1922.7	3221.17	308.935	455.395	221.372	110.358	105.103	194.297
Kctd21	398.078	1.37614	1.34866e-17	3.26668e-16	713.09	588.536	604.24	246.168	240.567	247.525	280.571	339.709	322.293
Trpv2	1682.61	1.96936	1.34849e-17	3.26668e-16	3169.76	3376.34	4126.99	848.346	1226.6	651.038	564.883	534.9	644.587
Mms22l	1335.36	-1.63044	1.35242e-17	3.2714e-16	434.288	648.274	531.818	1511.33	1518.64	1967.12	1601.13	1957.55	1848.12
Rrad	289.541	2.34788	1.38327e-17	3.34155e-16	479.325	717.969	618.292	152.016	120.779	84.0651	147.767	157.655	127.997
Spaca6	930.593	-2.00993	1.4261e-17	3.44039e-16	254.139	344.05	209.701	989.574	943.459	1319.82	1288.76	1718.25	1307.59
Cd84	3583.15	1.7364	1.43128e-17	3.44828e-16	7820.39	5647.51	7991.32	2150.78	2660.1	1629.93	1534.72	1351.33	1462.29
Nop53	4283.56	1.17867	1.43669e-17	3.4567e-16	6452.12	6269.23	7417.35	3045.22	3136.28	2715.3	3636.2	3138.08	2742.26
Acss1	782.105	1.76644	1.47108e-17	3.53471e-16	1454.06	1388.37	1586.81	404.068	520.734	377.359	519.056	456.073	332.423
Cnih4	2032.23	-0.845618	1.54707e-17	3.71234e-16	1264.26	1475.76	1398.72	2514.64	2354.19	2567.72	2159.46	2307.58	2247.77
Utp20	4800.75	-1.32871	1.57624e-17	3.77732e-16	1950.54	2955.95	2382.37	5573.59	6335.93	6397.36	5814.37	5985.25	5811.41
Cxcl12	5872.15	2.69199	1.66554e-17	3.986e-16	17555.9	12197.7	11054.7	2744.13	1372.12	2198.77	2054.72	2500.89	1170.39
2810004N23Rik	1358.24	-0.797553	1.68828e-17	4.03508e-16	851.418	980.155	925.277	1607.44	1596.85	1586.96	1576.81	1555.9	1543.32
Hnrnpa2b1	29647.4	-0.887783	1.70125e-17	4.06069e-16	16863.2	20489.2	19976.7	33247.3	35448.5	37381	33007.3	35571.8	34841.8
Gpx1	11023.2	0.997819	1.79268e-17	4.26326e-16	16176.9	17577.5	18412.6	9393.6	8642.6	8087.07	7770.88	6919.92	6227.63
Hvcn1	473.207	2.52864	1.79036e-17	4.26326e-16	1326.45	769.964	873.392	211.841	172.258	130.768	307.693	274.958	191.534
Sgo1	1188.56	-2.41532	1.79321e-17	4.26326e-16	171.57	434.764	310.227	1448.56	1622.59	1816.74	1629.18	1764.23	1499.12
Snu13	4629.87	-1.16074	1.8041e-17	4.28349e-16	2203.61	2896.21	2630.99	5450.99	6044.87	5787.42	5505.74	6164.49	4984.5
Cct6a	10411.2	-1.34175	1.82831e-17	4.33284e-16	4307.49	6541.37	5461.94	12979.2	13491.6	14869.3	11954.2	12850.7	11245.3
Hfe	2604.85	1.60022	1.82969e-17	4.33284e-16	3733.8	4918.48	5344.12	1477.99	1840.39	1298.34	1742.35	1410.45	1677.77
Tmem209	2862.82	-1.29199	1.85309e-17	4.38249e-16	1231.02	1651.66	1627.88	3161.93	3860.95	4021.12	3371.53	3352.04	3487.21
Mcm4	7871.44	-1.87173	1.93155e-17	4.56206e-16	1874.41	3675.03	2946.62	8863.01	10882	11346.9	10596.2	10360.2	10298.7
Ypel2	618.276	1.9107	2.05138e-17	4.83874e-16	1199.92	1057.59	1205.24	289.32	227.697	403.513	403.087	344.401	433.715
Ppil1	1552.03	-1.07187	2.09965e-17	4.94613e-16	760.271	979.049	819.346	1685.9	1843.36	1848.5	1952.77	2102.06	1977.04
Syt15	197.31	3.18006	2.11624e-17	4.97868e-16	603.713	483.44	384.811	73.556	54.4494	34.5601	33.6685	41.2905	66.3003
Zik1	371.564	-1.67788	2.1343e-17	5.01463e-16	129.75	179.216	134.035	501.162	468.264	447.413	443.302	561.176	479.757
Tcf12	9521.23	-1.24643	2.30568e-17	5.41025e-16	4964.82	5009.19	4828.52	10111.5	10478	14529.3	11539	12030.6	12200.2
Atad5	1399.68	-1.66893	2.32374e-17	5.44553e-16	451.445	724.607	588.026	1571.16	1937.41	2099.76	1710.55	1881.54	1632.65
Anks1	1840.06	0.96235	2.38058e-17	5.57148e-16	2733.33	2752.4	2683.95	1407.37	1480.03	1305.81	1571.2	1337.25	1289.17
Ctsh	11593.6	1.48622	2.41782e-17	5.6513e-16	20166	20522.4	22986	7220.26	9548.44	5960.22	6458.75	5363.08	6117.13
Hmgb1	5273.73	-0.999997	2.4322e-17	5.67754e-16	2791.24	3134.06	3155.24	5499.05	6019.13	6642.08	6945.07	7183.62	6094.11
Adamts12	1265.72	2.51923	2.51971e-17	5.87423e-16	4132.7	2067.62	2276.44	633.563	410.845	434.337	448.914	585.575	401.485
Stip1	7582.2	-1.20414	2.53593e-17	5.9044e-16	3466.79	4850.99	4123.75	9678.99	8953.46	10031.8	9019.42	9825.27	8289.38
Mrpl49	1432.88	-0.897492	2.54678e-17	5.92201e-16	878.226	877.272	870.149	1625.1	1773.07	1493.56	1724.58	1870.27	1783.66
Cnep1r1	2198.34	-0.94664	2.6912e-17	6.24977e-16	1351.12	1463.6	1332.79	2519.54	2524.47	2948.82	2373.63	2666.06	2605.05
Mgat1	4018.63	1.06713	2.72102e-17	6.31088e-16	6470.35	5828.94	5888.91	2844.17	3310.52	2526.62	3151.75	2887.52	3258.85
Gm6169	697.75	-1.75298	2.7371e-17	6.34001e-16	205.884	320.818	263.747	985.651	711.802	965.815	960.488	929.976	935.572
Loxl1	6401.94	1.50936	2.87251e-17	6.63801e-16	12373.4	10071.5	9867.82	4751.72	3018.47	3580.24	4429.28	4563.54	4961.48
Nsmce2	1037.62	-0.846896	2.87312e-17	6.63801e-16	687.354	708.013	680.986	1231.82	1243.43	1259.11	1112	1158.01	1257.86
Mipol1	327.924	-1.89491	2.92153e-17	6.74123e-16	98.653	169.259	113.498	458.009	465.295	494.116	399.346	387.568	365.573
Pa2g4	6208.48	-1.24885	2.9307e-17	6.75374e-16	2810.54	4135.24	3361.7	7524.29	8707.94	8262.67	7047.01	7065.38	6961.54
Lrrc42	1503.13	-1.05257	2.98108e-17	6.86104e-16	820.321	964.667	802.051	1902.65	1795.84	1667.29	1920.04	1942.53	1712.76
Cpe	9090.2	-2.15463	3.0317e-17	6.96865e-16	2373.03	2941.57	2251.58	13254.8	6856.66	13576.5	11635.3	12665.9	16256.5
Hdac7	2607.32	0.997129	3.11162e-17	7.14324e-16	3794.92	3464.84	3733.54	1967.38	1758.22	1782.18	2472.77	2023.24	2468.77
Tead1	7285.1	-1.4725	3.11657e-17	7.14551e-16	2439.52	3821.06	2878.52	8439.33	7790.22	9130.41	9226.11	10584.5	11256.3
Kif18a	1280.44	-2.47573	3.26111e-17	7.4674e-16	179.077	438.083	308.065	1553.5	1490.92	2100.69	1914.43	1985.7	1553.45
Srsf10	7697.52	-1.26983	3.35602e-17	7.67498e-16	3390.66	4439.46	3911.89	8189.24	9927.6	10196.2	8488.21	10516	10218.5
Rnf125	275.748	2.27938	3.48799e-17	7.96668e-16	594.063	528.797	746.923	131.42	126.719	127.032	72.0132	52.5516	102.213
Ano6	5100.19	0.876263	3.49685e-17	7.9768e-16	7252.07	6650.89	6564.49	3916.12	3347.15	3886.61	4634.1	4566.36	5083.95
Lamp1	28495.3	0.804194	3.56649e-17	8.12537e-16	43370.9	36920.7	42206	25037.5	22286.6	22828.4	21101.7	20774.8	21931.6
Hmmr	2815.88	-2.21524	3.57869e-17	8.14288e-16	508.277	1117.33	968.514	3470.86	3673.85	4900.06	3587.57	3649.52	3466.96
2810429I04Rik	158.897	-2.34485	3.65349e-17	8.3026e-16	33.2418	54.2072	44.3182	210.861	198.988	258.734	235.68	192.376	201.664
Selplg	5632.43	2.06854	3.74787e-17	8.50634e-16	11133.8	10942.1	13494.3	2706.86	3921.34	1852.24	2296.94	1896.55	2447.59
Dnmt3a	3304.67	1.23551	3.7763e-17	8.5601e-16	5919.18	4910.73	4994.98	2377.33	2474.97	1869.05	2610.25	2345.12	2240.4
Kif13b	2365.47	1.22488	3.84882e-17	8.71353e-16	4363.25	3200.44	3756.23	1508.39	1672.09	1662.62	1838.68	1531.5	1756.04
Tmem176b	8191.04	1.41186	3.86471e-17	8.73851e-16	13943.3	13374.8	15317.9	5053.79	6629.95	4340.56	5328.98	5285.19	4444.89
Spidr	1975.46	-1.26908	3.95726e-17	8.93655e-16	878.226	1087.46	1003.1	2201.78	2179.95	2772.28	2462.48	2376.08	2817.76
Tcf19	2392.43	-1.9499	4.10531e-17	9.2593e-16	467.529	927.054	726.386	2687.25	2456.16	3049.7	3935.48	3261.01	4021.3
Tbc1d4	2065.26	1.57336	4.21511e-17	9.49507e-16	3500.04	3510.19	4164.83	1567.23	1236.5	951.804	1167.18	1306.28	1183.28
Smpdl3a	1949.24	2.38306	4.24602e-17	9.55275e-16	4366.47	4389.68	4752.85	895.422	1212.74	481.973	537.761	401.644	504.619
Cenpq	829.808	-1.6473	4.34955e-17	9.77348e-16	280.947	403.788	321.036	974.863	910.789	1263.78	1013.8	1127.04	1172.23
Nup107	2294.14	-1.18892	4.37166e-17	9.81091e-16	1065.88	1404.96	1194.43	2588.19	2762.07	3004.86	2817.87	3166.23	2642.81
Chic1	2067.79	-2.07862	4.39139e-17	9.84293e-16	501.843	690.312	597.755	2378.31	2305.68	2875.96	2358.67	2547.81	4353.72
Ntng2	251.546	2.53951	4.53192e-17	1.01453e-15	668.052	443.614	669.096	131.42	88.109	86.8673	65.4666	42.229	69.0629
Slc16a7	590.424	2.11631	4.63891e-17	1.03719e-15	1472.29	1070.87	1185.78	389.357	268.287	202.69	251.579	227.098	245.864
Tceal9	5157.79	-0.961406	4.69219e-17	1.04781e-15	2924.2	3127.42	2828.8	6008.06	4952.91	6330.1	6689.75	6804.49	6754.35
Fkbp3	2181.87	-1.182	4.74311e-17	1.05787e-15	1030.49	1316.46	1245.23	2778.46	2619.51	2751.73	2366.15	3002.95	2525.86
Sh2b2	430.691	1.5318	5.06561e-17	1.1284e-15	714.162	664.868	701.524	290.301	209.878	219.503	402.152	332.201	341.631
Pcyox1	4364.22	0.958548	5.0821e-17	1.13067e-15	7045.11	6216.13	6258.59	3527.75	3119.45	3397.17	3309.8	3514.39	2889.59
Nup155	4044.92	-1.34848	5.46539e-17	1.21445e-15	1545.21	2283.34	1906.76	4326.08	4959.84	5317.59	4963.3	5482.26	5619.88
Apba1	528.563	2.14525	5.51654e-17	1.22431e-15	1276.05	1032.15	1026.88	296.186	288.087	169.998	264.672	181.115	221.922
Bdnf	1550.07	-2.41131	6.02219e-17	1.33488e-15	220.897	553.135	407.511	2070.36	2053.24	2160.47	2174.43	2561.89	1748.67
Rfc5	2128.34	-1.36631	6.05063e-17	1.33954e-15	834.261	1224.64	1038.77	2439.12	2906.61	2639.65	2956.28	2582.54	2533.23
Rtn4rl1	132.288	3.72909	6.08354e-17	1.34517e-15	481.469	211.298	272.395	22.5572	30.6896	19.6152	61.7256	31.9063	58.9336
C5ar2	510.485	1.58332	6.19934e-17	1.3691e-15	943.637	751.157	1117.68	346.204	303.926	288.624	289.923	283.403	269.806
Lipa	9132.71	1.62779	6.24101e-17	1.37661e-15	19431.4	13637	20081.5	4791.93	7120	5286.76	3922.38	4251.99	3671.38
Abhd12	5160.56	1.46108	6.31627e-17	1.39151e-15	9452.46	8272.69	10122.9	3003.05	4190.62	2921.73	3062.9	2431.45	2987.2
Ccne2	1769.21	-2.64249	6.40582e-17	1.40952e-15	171.57	497.821	386.973	2139.01	2103.73	2351.96	2245.5	2821.83	3204.52
Gprc5c	270.811	3.44042	6.4247e-17	1.41194e-15	921.119	758.901	439.939	103.959	47.5194	43.9007	48.6323	30.9679	42.3586
Cbfa2t2	2356.67	-0.799966	6.4832e-17	1.42307e-15	1465.85	1458.06	1390.08	2496.98	2370.03	2643.38	2910.46	3185	3290.15
Dut	2922.43	-1.65614	6.51692e-17	1.42873e-15	840.695	1479.08	1320.9	3560.11	3817.4	4095.84	3985.04	3688	3514.84
Zfp770	1146.87	-1.38199	6.62981e-17	1.45171e-15	525.434	653.806	509.118	1361.28	1330.54	1707.46	1354.22	1549.33	1330.61
Ptpn14	6100.68	-1.59376	6.64895e-17	1.45414e-15	2293.68	3200.44	1939.19	6667.12	7526.88	8241.19	9027.84	8554.65	7455.11
C1qtnf9	133.039	3.54126	7.01553e-17	1.53245e-15	479.325	183.641	296.175	26.4802	31.6796	24.2855	57.9847	58.1821	39.596
Ifnar2	2823.34	1.28575	7.13379e-17	1.55639e-15	4644.2	4600.98	5056.59	1795.75	2416.56	1654.22	1704	1716.37	1821.42
Plekhm2	2250.87	1.62405	7.19016e-17	1.56679e-15	4564.85	3369.7	4114.02	1378.93	1284.01	1246.03	1585.23	1056.66	1658.43
Marchf2	1377.62	1.50329	7.26906e-17	1.58207e-15	2440.59	2204.8	2393.18	996.439	840.5	646.367	1091.42	870.855	914.392
Dbf4	2484.07	-1.64205	7.35005e-17	1.59777e-15	721.668	1245.66	1069.04	3005.01	3167.96	3302.83	3249.95	3656.09	2938.39
Fes	2705.75	1.66554	7.54184e-17	1.63749e-15	4487.64	5332.22	5507.34	1419.14	2145.3	1267.52	1429.98	1330.68	1431.9
Ptcd3	2085.71	-1.19429	7.93445e-17	1.72066e-15	1159.17	1335.27	1075.53	2562.69	2687.82	2917.99	2257.66	2690.45	2084.78
Man1a2	6824.97	-0.627511	8.05109e-17	1.74385e-15	4944.44	4551.19	4880.4	7161.42	7384.32	7663.94	8054.26	8193.36	8591.42
Borcs6	417.608	1.65373	8.17793e-17	1.7692e-15	679.848	651.593	746.923	271.667	208.888	180.273	338.556	306.864	373.86
Btc	1344.69	-3.08979	8.27383e-17	1.7878e-15	158.703	236.742	136.197	1170.03	1241.45	2113.77	1949.97	1442.35	3652.96
Ncoa3	4448.51	0.930838	8.34292e-17	1.80057e-15	6540.05	6559.07	7114.69	3340.42	4020.34	3243.05	3109.66	3169.05	2940.24
Lrrc61	269.745	2.06393	8.50294e-17	1.83291e-15	516.856	456.889	609.645	103.959	152.458	122.361	181.436	123.872	160.226
Dnase1l1	1168.05	1.32659	8.56985e-17	1.84513e-15	1948.4	1650.55	2140.24	762.041	868.22	658.51	897.827	791.089	795.604
Cdc42ep5	135.248	2.47558	8.74623e-17	1.88086e-15	379.6	285.418	241.048	63.7486	54.4494	44.8347	45.8266	54.4284	47.8836
Gimap3	2198.91	2.98348	8.83975e-17	1.8987e-15	5889.15	3906.24	6703.93	867.961	901.879	316.645	364.742	336.893	502.778
Gmps	4131.82	-1.2472	8.93629e-17	1.91715e-15	1905.5	2733.59	2044.04	5064.58	5577.59	5221.38	4567.7	4958.62	5113.41
Mark4	1303.36	0.980021	9.49586e-17	2.03478e-15	1958.05	1792.16	1874.33	954.267	983.059	914.442	1141.92	1159.89	952.147
Slc26a2	1460.46	1.0546	9.7514e-17	2.08705e-15	2393.41	2252.37	2317.52	1120.01	1213.73	1019.06	836.102	942.175	1049.76
Neurl3	4181.52	1.41277	1.01655e-16	2.1731e-15	6135.79	7374.39	8866.88	2645.08	3213.5	2546.24	2533.56	2038.25	2280
Lrrc32	1278.14	2.41743	1.01781e-16	2.17323e-15	3394.95	2302.15	2913.11	802.251	444.505	365.216	365.678	495.487	419.902
Jund	1148.91	1.42875	1.06187e-16	2.26461e-15	2204.68	1792.16	1980.27	843.443	750.411	626.752	798.692	604.343	739.433
Ulk1	1811.95	1.27465	1.06551e-16	2.2691e-15	2886.67	2451.49	2921.76	1313.22	978.109	1122.74	1519.76	1402	1711.84
Gimap4	2553.31	2.22372	1.06649e-16	2.2691e-15	5631.8	4763.6	7013.08	1181.8	1723.57	821.97	547.114	556.484	740.354
Exoc3l2	191.815	2.95638	1.06898e-16	2.27171e-15	657.329	331.881	336.17	72.5753	53.4594	44.8347	81.3656	74.1353	74.5879
Jarid2	1419.29	1.32979	1.09429e-16	2.32276e-15	2122.11	2573.18	2686.11	1108.24	1003.85	824.772	893.151	759.183	802.971
Zfp521	389.252	4.33225	1.15059e-16	2.43651e-15	1478.72	1019.98	735.033	96.1132	15.8398	48.571	24.3162	47.8595	36.8335
Eif3f	7712.57	0.824681	1.14953e-16	2.43651e-15	10551.6	11028.4	10830.9	6244.42	6238.91	5816.37	6895.5	6195.46	5611.59
Zfp831	225.197	3.44525	1.15995e-16	2.45346e-15	660.546	399.363	693.958	57.8641	77.2191	26.1536	43.9561	26.2758	41.4377
Ddi2	4468.67	0.886262	1.17019e-16	2.47221e-15	5392.67	6220.56	6632.59	3379.65	3168.95	3322.44	3823.25	4251.05	4026.83
Pygl	1036.07	2.66725	1.19939e-16	2.53095e-15	2984.25	2532.25	1995.4	599.237	360.356	223.24	185.177	242.113	202.584
Fmnl1	4075.31	1.68501	1.24365e-16	2.62127e-15	6935.73	7663.13	9240.88	2477.37	3122.42	1814.87	1924.72	1641.3	1857.33
Trmt10a	564.916	-1.49357	1.24511e-16	2.62128e-15	234.837	288.736	214.024	699.273	648.442	728.564	649.054	771.383	849.934
Vav2	3337.47	1.2647	1.27943e-16	2.69039e-15	5938.48	4670.67	5349.53	2460.7	2277.96	1903.61	2794.49	2402.36	2239.48
Prkd2	1549.27	0.768259	1.34188e-16	2.81843e-15	2265.8	2072.04	2187.8	1305.37	1303.81	1222.68	1195.23	1140.18	1250.5
S1pr1	1164.25	1.95205	1.40833e-16	2.95454e-15	2559.62	2114.08	2318.6	661.024	597.953	548.291	393.735	514.255	770.742
Cyth4	8648.81	1.62823	1.41834e-16	2.97208e-15	14016.2	15493.3	19211.4	4698.76	6746.77	4315.34	4913.73	3963.89	4479.88
Smc1b	486.986	-3.25602	1.42455e-16	2.98162e-15	32.1695	102.883	60.5321	516.854	651.412	698.675	707.039	540.531	1072.78
Snhg15	316.82	-1.32437	1.49201e-16	3.1192e-15	171.57	163.728	162.14	436.433	405.895	403.513	372.224	399.768	336.106
Tnfrsf1a	6394.18	0.928116	1.53742e-16	3.21042e-15	8940.96	9341.34	9427.88	4711.51	5481.57	4370.45	5116.68	4739.03	5418.21
Trim59	4198.29	-1.85501	1.54593e-16	3.22445e-15	945.782	1736.84	1594.37	5317.61	4604.44	5549.23	4996.03	6553.94	6486.38
Ube2q2	1455.41	0.957878	1.57365e-16	3.27847e-15	2335.5	2052.13	2174.83	1206.32	1141.46	1031.2	993.221	1131.74	1032.26
Tesk1	784.175	1.58782	1.58253e-16	3.29315e-15	1471.22	1214.68	1395.48	552.161	426.685	379.227	595.746	455.134	567.236
Susd3	446.979	2.87114	1.59099e-16	3.30694e-15	812.815	940.329	1243.07	182.419	137.608	89.6695	187.047	137.948	291.906
Ccna2	3825.92	-1.66514	1.66773e-16	3.46246e-15	1048.72	1937.08	1487.36	4510.46	4557.91	5116.76	5543.15	5036.51	5195.37
Pth1r	240.545	4.63565	1.70228e-16	3.52608e-15	1060.52	512.203	441.02	39.2299	30.6896	11.2087	40.2152	18.7684	11.0501
Rnf144a	627.792	3.38917	1.70109e-16	3.52608e-15	2028.82	1538.82	1350.08	280.494	88.109	100.878	73.8837	112.611	76.4296
Cstf2	3775.77	-1.41919	1.70806e-16	3.53398e-15	1388.65	2174.93	1882.98	4487.9	4636.12	5440.88	4581.73	4910.76	4478.04
Nid2	1751.33	2.07207	1.77274e-16	3.66359e-15	4546.62	3433.86	2667.74	990.555	602.903	938.727	731.355	995.665	854.538
Fgd3	1523.44	1.70745	1.897e-16	3.9159e-15	2205.75	2921.66	3415.74	932.691	998.898	684.664	939.913	794.843	816.783
Daam2	142.792	3.94323	1.91761e-16	3.95392e-15	527.579	320.818	245.371	38.2491	21.7797	11.2087	30.8628	45.9827	43.2794
Mknk1	1832.64	1.24601	1.92444e-16	3.96347e-15	3073.26	2868.56	3157.4	1420.12	1396.87	1019.99	1184.95	1109.21	1263.39
Eif2ak3	1188.31	1.1625	1.93694e-16	3.98466e-15	1991.29	1785.52	1851.63	931.71	697.942	884.552	841.713	811.735	898.738
Abcc3	3515.54	1.83608	1.94516e-16	3.997e-15	7290.67	6004.83	7357.9	1597.64	2611.59	1575.75	2039.75	1450.8	1710.92
Sidt2	4450.62	1.35982	1.96696e-16	4.0372e-15	8408.02	6718.38	7820.53	3646.42	2821.47	2473.38	2841.25	2508.4	2817.76
D5Ertd615e	150.71	-2.97016	2.05044e-16	4.19897e-15	16.0847	22.1254	23.7805	184.38	138.598	162.526	270.283	192.376	346.235
L2hgdh	875.418	-1.83913	2.04923e-16	4.19897e-15	278.802	415.957	255.1	990.555	1088	1318.89	1055.88	1346.63	1128.95
Hsd17b12	5193.85	-0.745141	2.07855e-16	4.2517e-15	3931.11	3803.36	3521.67	6069.84	6217.13	6579.5	5398.19	5294.57	5929.28
Gja4	222.366	3.84751	2.08113e-16	4.25216e-15	729.174	539.86	500.471	68.6523	37.6196	16.813	27.1219	29.0911	52.4878
Prelid3a	157.464	-2.24522	2.09517e-16	4.276e-15	39.6757	45.3571	43.2372	206.938	204.928	196.152	231.004	273.081	176.801
L1cam	154.969	2.75076	2.11203e-16	4.30554e-15	449.3	302.012	392.378	75.5175	53.4594	41.0985	19.64	29.0911	32.2293
Cdk2	2377.02	-1.09314	2.12941e-16	4.33605e-15	1148.45	1406.07	1275.5	2342.02	2799.69	3028.21	3090.96	3146.53	3155.71
Arf5	4048.87	0.736074	2.26202e-16	4.60088e-15	5510.63	5296.82	5566.79	3375.73	3376.85	3078.65	3675.48	3280.72	3278.18
Vat1	4388.67	2.15187	2.27522e-16	4.62252e-15	12777.7	6900.91	7839.99	2078.2	1575.07	2538.77	2209.03	2014.79	1563.58
Klrg1	146.929	2.8306	2.29094e-16	4.64921e-15	321.695	421.489	322.117	72.5753	46.5295	30.8239	34.6038	37.5369	34.9918
D630045J12Rik	1158.34	-1.99269	2.30176e-16	4.66592e-15	373.166	390.513	228.076	1515.25	1107.8	1323.56	2176.3	1817.72	1492.68
Prr11	2391.46	-2.3072	2.313e-16	4.68344e-15	380.672	949.18	686.391	3144.28	2902.65	3930.51	2960.96	3449.64	3118.88
Tnfrsf10b	2056.75	-1.80673	2.35908e-16	4.77139e-15	560.821	1069.76	724.224	2865.74	2404.68	2966.57	2723.41	2616.32	2579.27
Amd1	3542.42	-0.976608	2.50105e-16	5.05286e-15	1955.9	2421.62	2282.93	4150.52	4694.53	4261.17	3725.98	4239.79	4149.3
Arl10	473.495	1.2041	2.57877e-16	5.20403e-15	681.992	746.732	680.986	299.128	336.596	280.217	440.497	377.245	418.061
Galm	268.443	2.33703	2.59516e-16	5.23125e-15	740.97	516.628	472.367	144.17	86.129	112.087	130.933	97.5958	115.105
Hnrnpa3	4943.95	-1.24348	2.63018e-16	5.29591e-15	2404.13	2942.68	2662.33	5238.17	6330.98	7393.06	5392.58	5924.26	6207.37
Zbtb34	1183.43	0.959433	2.6397e-16	5.30916e-15	1570.94	1654.98	1783.54	862.077	898.909	815.432	924.014	1083.88	1057.12
Camta2	2891.33	0.917943	2.68047e-16	5.38514e-15	4460.83	3994.74	4333.45	2407.73	2359.14	2002.62	2297.88	2095.5	2070.04
Mrps22	877.278	-1.26193	2.703e-16	5.42437e-15	464.312	537.647	471.286	1002.32	1235.51	1294.6	949.265	1051.03	889.53
Igkv8-24	166.07	5.11856	2.71989e-16	5.44613e-15	514.711	103.989	626.94	14.7112	10.8899	10.2746	43.9561	83.5195	85.6379
Micall2	1135.25	-1.33375	2.71785e-16	5.44613e-15	419.275	479.015	476.691	957.209	1242.44	1265.65	2000.47	1760.48	1616.07
Sms	3289.33	-1.69924	2.74126e-16	5.48282e-15	1068.03	1465.81	1225.78	4369.23	3739.19	4099.58	3543.61	4147.82	5944.93
Ndufaf4	896.257	-1.16843	2.77452e-16	5.54319e-15	531.868	595.173	500.471	1248.49	1318.66	1090.98	893.151	1021	866.509
Usp28	1194.41	-1.13944	2.88004e-16	5.74764e-15	590.846	683.675	604.24	1413.26	1225.61	1499.16	1506.67	1747.34	1478.87
Gm3756	462.019	-1.52792	2.88462e-16	5.75041e-15	212.318	255.548	264.828	757.137	682.102	673.455	425.533	517.07	370.177
Psrc1	3843.98	-2.14469	2.96594e-16	5.906e-15	689.499	1586.39	990.133	4304.5	5358.81	4777.7	5384.16	5145.37	6359.31
Tbx5	969.767	-2.69169	3.03262e-16	6.0321e-15	120.099	258.867	119.983	1212.2	774.171	1235.76	1952.77	1307.22	1746.83
Ect2	2838.25	-2.12587	3.21e-16	6.37789e-15	539.374	1222.43	822.588	3594.44	3250.13	4433.97	3670.8	4038.03	3972.5
Rnf166	1722.3	1.79628	3.29439e-16	6.53835e-15	3363.85	2760.14	3321.7	1102.36	921.679	695.873	1066.17	884.932	1384.02
Ddx1	5128.22	-1.06241	3.33301e-16	6.60772e-15	2824.48	3859.78	3036.33	6525.89	6995.26	6778.45	5273.8	5531.06	5328.89
Mcm10	1294.2	-2.4103	3.39795e-16	6.72905e-15	197.306	514.415	341.574	1621.18	1940.38	2036.24	1689.97	1865.58	1441.11
Rasip1	254.791	2.4126	3.4091e-16	6.74374e-15	644.461	517.734	470.205	140.247	67.3192	99.01	112.228	133.256	108.659
Anp32e	4964.17	-0.926245	3.58215e-16	7.07829e-15	2744.05	3454.88	3158.48	5825.64	5744.9	6210.55	5445.88	6132.58	5960.59
Ltbp2	2590.3	2.56873	3.65703e-16	7.21834e-15	4940.16	6247.11	7488.69	1531.93	846.44	769.663	608.839	566.807	313.085
Sec14l1	6892.87	0.654972	3.75034e-16	7.3944e-15	8553.86	8457.43	9000.91	5619.68	5302.38	5597.8	6921.69	6425.37	6156.72
Zic2	601.149	-2.46474	3.7925e-16	7.46937e-15	55.7604	103.989	150.249	524.7	611.813	574.445	1292.5	1088.57	1008.32
Xpo1	10893.1	-1.30082	3.81319e-16	7.50192e-15	4858.66	6772.58	6100.77	12570.2	15106.2	16008.8	11900	13601.5	11119.1
Stxbp1	3190.54	-1.39716	3.94159e-16	7.74607e-15	1253.54	1879.55	1541.41	3668.98	4315.36	4326.55	4416.19	3733.98	3579.3
Ndc80	1601.65	-2.06371	3.97173e-16	7.79678e-15	340.996	731.244	428.049	2130.18	1898.8	2241.74	2017.31	2320.72	2305.78
Myh9	39683.1	0.833197	4.00168e-16	7.84703e-15	50436.3	56637.7	60605.6	31321.1	31260.9	31533.8	34782.4	30248.1	30322.3
Nlrx1	422.432	1.69701	4.11949e-16	8.06928e-15	937.203	756.689	825.831	241.264	314.816	221.372	192.659	141.702	170.355
Smagp	719.013	2.09244	4.19503e-16	8.20832e-15	1407.95	1514.48	1648.42	305.993	516.774	249.393	289.923	267.45	270.726
Orc3	2773.58	-1.01468	4.28802e-16	8.37691e-15	1639.57	1908.32	1811.64	3168.79	3734.24	3924.91	2874.92	3147.47	2752.39
Psd4	2307.66	1.51019	4.29049e-16	8.37691e-15	3807.79	4043.42	5236.03	1377.95	1883.95	1332.9	1002.57	957.19	1127.11
Baiap2	1822.17	-0.780872	4.31663e-16	8.41884e-15	1173.11	1321.99	1181.46	2100.76	1995.82	2219.32	2128.6	2124.59	2153.84
Klhl36	394.531	1.60349	4.34713e-16	8.46915e-15	717.379	681.462	739.357	256.956	238.587	208.295	213.234	201.761	293.747
C1qtnf6	2322.6	1.7592	4.38985e-16	8.54314e-15	4901.55	4878.65	3471.95	1704.54	1014.74	1195.59	1316.81	1158.01	1261.55
Srsf7	4969.34	-1.07792	4.54186e-16	8.81991e-15	2465.25	3248.01	2886.09	6175.77	6087.44	5889.23	5456.17	6690.01	5826.14
Tmx4	3544.26	-1.02702	4.53866e-16	8.81991e-15	1789.69	2282.23	2006.21	4152.48	3696.62	4535.78	4492.88	4480.02	4462.38
Brca2	1613.24	-1.99216	4.81943e-16	9.34887e-15	369.949	647.168	465.881	1635.89	1796.83	2465.91	2777.65	2345.12	2014.79
Rrbp1	14250.2	0.745901	4.89521e-16	9.48566e-15	20086.6	20468.2	18732.5	11313.9	12786.7	11252.6	11811.1	10634.2	11166.1
Ppm1l	2222.77	-1.85339	5.16993e-16	1.00072e-14	580.122	758.901	468.043	2250.81	1887.91	2390.25	3263.98	3414.92	4990.02
Gm9616	2007.26	-0.951679	5.37133e-16	1.03859e-14	1194.56	1479.08	1367.38	2593.1	2470.02	2751.73	2122.99	2150.86	1935.6
Prrg2	377.143	1.49246	5.4605e-16	1.0547e-14	744.187	578.579	577.217	211.841	254.427	209.229	258.125	289.034	271.647
Akap12	556.736	3.04946	5.48143e-16	1.05761e-14	1923.73	1149.41	1060.39	188.303	165.328	145.713	68.2723	199.884	109.58
Paics	9333.04	-1.06103	5.52921e-16	1.06569e-14	4587.36	5649.72	5417.63	10267.4	9832.57	12561.2	11555.8	11779.1	12346.6
Ldlr	1990.44	-1.67474	5.65321e-16	1.08842e-14	535.085	704.694	669.096	2220.41	1447.36	2425.75	3224.7	3524.71	3162.16
Hsdl1	1217.87	0.778766	5.93256e-16	1.14099e-14	1562.36	1579.75	1727.33	953.286	963.259	921.914	1099.84	1038.83	1114.21
Arhgap28	232.143	3.44708	5.97128e-16	1.14721e-14	691.643	670.4	471.286	65.7101	42.5695	59.7797	28.9923	47.8595	11.0501
Nbn	1627.57	-1.08498	6.02357e-16	1.15603e-14	885.732	1078.61	878.797	2172.36	1913.65	1944.71	1738.61	1997.9	2037.81
Atp6v0d1	3135.7	0.948474	6.15998e-16	1.18011e-14	5123.52	4660.71	4810.14	2623.5	2736.33	2203.44	2089.32	1869.34	2105.04
Mocos	358.129	1.49543	6.16215e-16	1.18011e-14	630.521	609.555	712.333	233.418	261.357	198.02	180.501	178.3	219.159
Calhm2	987.985	1.05243	6.17307e-16	1.18094e-14	1413.31	1445.89	1568.43	726.734	777.141	631.423	712.65	797.658	818.625
Irak4	1328.68	1.3755	6.21491e-16	1.18769e-14	1983.78	2355.25	2579.1	972.901	949.399	744.443	734.161	738.538	900.58
Stag1	5399.34	-0.739662	6.33164e-16	1.20871e-14	3635.15	3813.31	3350.89	5840.35	5751.83	6439.39	6370.83	6764.14	6628.19
Gpd1l	1411.17	0.926504	6.58539e-16	1.25582e-14	2250.79	1927.12	1974.86	1138.65	1039.49	1059.22	1022.21	1126.11	1162.1
Ankrd13a	5155.39	0.890503	6.66908e-16	1.27044e-14	7223.11	7133.23	7664.88	4131.89	4191.61	3555.96	4500.36	3785.59	4211.91
Megf6	133.107	5.10109	6.68515e-16	1.27215e-14	386.033	495.609	260.504	14.7112	16.8298	1.86811	13.0933	5.63053	3.68335
Eri2	842.799	-1.48837	6.75183e-16	1.28349e-14	331.345	417.064	394.54	921.902	1031.57	1252.57	932.431	1219.95	1083.83
Cpeb1	975.257	-1.94114	6.77056e-16	1.28569e-14	297.031	422.595	278.88	1072.94	1381.03	1379.6	1206.46	1681.65	1057.12
Nr2f1	1479.9	-1.75354	6.82742e-16	1.29513e-14	511.494	558.666	421.563	1974.24	1422.61	1632.73	2388.59	2713.92	1695.26
Zmiz2	4097.8	1.20847	6.90059e-16	1.30626e-14	6607.61	6451.77	6813.11	2895.17	3146.18	2558.38	3312.61	2773.97	2321.43
Dcaf1	2452.69	-1.03008	6.89781e-16	1.30626e-14	1384.36	1521.12	1464.66	2574.46	3119.45	3229.97	2739.31	3203.77	2837.1
Trim41	1796.98	0.858333	6.91243e-16	1.30712e-14	2425.58	2393.97	2553.16	1245.55	1462.21	1359.05	1696.52	1518.37	1518.46
Naprt	184.302	3.23063	7.00697e-16	1.32361e-14	473.963	394.938	469.124	66.6908	57.4193	18.6811	57.9847	60.059	59.8545
Ptprb	1624.4	2.52317	7.08118e-16	1.33623e-14	4390.06	3068.79	3430.87	747.329	732.591	414.721	414.31	887.747	533.165
Socs5	6168.43	-1.31201	7.15071e-16	1.34794e-14	2383.76	3410.63	2882.84	7568.43	6060.71	7914.27	7817.64	8751.72	8725.86
Cnn2	6747.64	1.17806	7.24373e-16	1.36405e-14	9214.4	10858	12439.4	5440.2	4675.72	4252.76	4328.28	4689.29	4830.72
Msh2	2349.91	-1.12622	7.31412e-16	1.37586e-14	1239.6	1344.12	1213.89	2604.86	2550.21	3133.76	3164.84	3289.17	2608.73
Gspt2	339.728	-1.93161	7.4347e-16	1.39709e-14	111.521	162.622	95.1219	440.355	476.184	491.314	393.735	389.445	497.253
Katnbl1	1402.64	-1.29633	7.77296e-16	1.45913e-14	589.773	774.389	735.033	1492.7	1680.01	1982.07	1666.59	1847.75	1855.49
Tbc1d20	3560.89	0.699786	7.81837e-16	1.46613e-14	4934.79	4449.42	4689.08	3091.32	2812.56	2761.07	3079.73	3075.21	3154.79
Seh1l	4402.82	-1.14512	7.89005e-16	1.47803e-14	2144.63	2752.4	2373.72	4631.09	5311.29	6136.75	5582.43	5469.12	5223.91
Dtl	2081.79	-2.13113	7.93546e-16	1.48499e-14	403.19	923.735	580.46	2317.51	3089.75	2946.95	2855.28	2863.12	2756.07
Kif11	5120.94	-1.89431	8.03869e-16	1.50275e-14	1054.09	2247.94	1842.99	6109.07	5984.48	7031.58	7272.4	7438.87	7107.03
Ncaph	2306.04	-1.67718	8.31166e-16	1.55217e-14	674.486	1204.73	935.005	2685.29	3180.83	3132.83	3369.66	2823.71	2747.78
Aldh2	5867.09	1.61723	8.39907e-16	1.56687e-14	13772.8	8996.19	9505.71	3198.22	3469.91	3852.05	3935.48	3368.93	2704.5
Ezh1	1850.26	0.946409	8.57276e-16	1.59762e-14	2859.86	2603.05	2971.48	1506.43	1371.13	1499.16	1333.65	1136.43	1371.13
Igfbp4	19747.3	1.40286	8.58236e-16	1.59776e-14	33640.7	38976.1	25665.6	14056.1	11670	11442.2	13386	12908	15981.1
Sh3bgrl2	3835.45	-1.61003	8.70791e-16	1.61946e-14	1387.58	1983.54	1489.52	4522.23	4169.83	6144.23	5506.67	5026.19	4289.26
Pde3a	224.915	3.58405	8.83457e-16	1.64132e-14	852.491	471.271	459.396	70.6138	44.5495	33.6261	15.899	46.9211	29.4668
Ctsw	966.132	2.97597	8.84455e-16	1.64148e-14	2188.6	1930.44	3133.62	186.342	522.714	212.965	197.335	145.455	177.722
Gusb	6472.98	0.637807	9.07598e-16	1.6827e-14	8360.84	8865.65	8987.94	5482.38	5747.87	5617.42	5338.33	5097.51	4758.89
Afap1l1	304.467	2.25852	9.09768e-16	1.68499e-14	653.04	692.525	639.911	143.189	111.869	159.724	71.078	146.394	122.471
Topbp1	7667.48	-1.45438	9.14612e-16	1.69222e-14	2766.57	4188.34	3557.34	8660	8840.6	11305.8	9583.37	11043.3	9061.97
Arhgap21	4423.78	-1.0298	9.2997e-16	1.71887e-14	2579.99	2431.58	2183.48	4524.19	5023.2	5142.92	6317.52	6453.52	5157.61
Ptprcap	939.197	2.91901	9.45145e-16	1.74513e-14	2352.66	1749.01	2900.14	258.917	499.944	167.196	191.724	138.886	194.297
Vbp1	3342.71	-1.22472	9.49641e-16	1.74984e-14	1517.33	2085.32	1771.65	3864.14	4049.05	4646	3610.01	4182.55	4358.33
Srsf1	12319.4	-1.12218	9.49242e-16	1.74985e-14	6232.3	8089.05	7232.51	14089.4	16399.2	16428.2	12837.1	15943.8	13622.9
Mbnl3	995.091	-1.53021	9.61224e-16	1.76938e-14	362.443	500.034	365.355	1321.07	1068.2	1156.36	1513.21	1504.29	1164.86
Asph	7428.38	-0.972844	9.90571e-16	1.82154e-14	4424.37	4563.36	3568.15	8461.89	7561.53	8619.48	9636.68	9682.63	10337.3
Cmip	3326.91	1.08319	9.95761e-16	1.82922e-14	4916.56	4941.71	6043.48	2453.83	2805.63	2246.41	2311.91	2045.76	2176.86
Cse1l	6498.96	-1.35806	1.02403e-15	1.87922e-14	2621.81	4149.62	3280.63	8050.95	8515.88	9199.53	7911.17	7864.91	6896.16
Rinl	1650.96	1.79416	1.02942e-15	1.88721e-14	3115.08	2901.75	4123.75	967.017	1197.89	759.388	604.163	487.979	701.679
Itm2b	64572.1	1.28026	1.0406e-15	1.90576e-14	111159	102802	117794	44038.5	55490.8	37062.4	38146.4	33633	41021.5
Spred1	13680.6	-1.23353	1.04971e-15	1.92049e-14	6054.29	7485.02	6325.61	14110	15545.8	17054	17713.4	16391.4	22445.4
Gnl2	2687.57	-1.21018	1.05259e-15	1.92381e-14	1272.84	1720.25	1610.59	3266.87	3839.18	3544.75	2634.56	3077.08	3222.01
Sec61a2	829.777	-1.23726	1.06765e-15	1.94935e-14	398.901	471.271	363.193	919.941	1052.36	934.991	1140.99	1194.61	991.743
Depdc1a	1376.57	-2.27378	1.09211e-15	1.99199e-14	220.897	529.903	370.759	1891.86	1601.8	1928.83	1568.39	2080.48	2196.2
Blm	946.569	-1.55007	1.14551e-15	2.08728e-14	345.285	521.053	394.54	1049.4	1347.37	1294.6	1213	1288.45	1065.41
Wnt5a	3491	-1.64652	1.16988e-15	2.12954e-14	1187.05	1575.33	1045.26	4925.31	3052.13	3942.66	5154.09	5161.32	5375.85
Notch3	1494.55	2.21937	1.17591e-15	2.13836e-14	4650.63	2502.38	2160.78	723.791	566.273	709.883	781.858	732.907	622.487
Tbc1d8	1307.67	1.2686	1.20721e-15	2.19306e-14	2103.88	2152.8	2274.28	1036.65	939.499	735.103	889.41	743.23	894.134
Tfdp1	8651.88	-1.52989	1.20932e-15	2.19468e-14	2789.09	4846.57	3954.05	10065.4	11213.6	12186.6	10542.9	11747.2	10521.5
Cenpk	572.073	-2.37666	1.23473e-15	2.23854e-14	86.8575	220.148	132.954	686.523	840.5	756.586	750.995	884.932	789.158
Gprin3	267.308	2.40073	1.24651e-15	2.25762e-14	693.788	481.227	624.778	105.921	124.739	110.219	79.4951	125.748	59.8545
Zfp36l2	15647.7	0.654751	1.25889e-15	2.27775e-14	18463.1	20051.1	21145.2	12301.5	12878.8	12714.4	13981.8	14221.8	15071.4
Eif2s1	6380.47	-1.27932	1.26403e-15	2.28476e-14	2741.91	4123.07	3802.71	8040.17	9415.78	8436.4	6573.78	7120.74	7169.65
Nudcd1	1631.25	-1.35843	1.26942e-15	2.2922e-14	713.09	910.46	768.542	1834.98	1882.96	2414.54	1841.48	2319.78	1995.46
Septin4	242.821	2.59086	1.30599e-15	2.35589e-14	705.583	457.996	524.251	93.171	103.949	83.1311	49.5676	106.042	61.6962
Isyna1	949.926	1.8282	1.31571e-15	2.37105e-14	2556.4	1597.45	1815.96	658.081	538.554	484.776	245.967	304.987	347.156
Cd79b	415.184	1.98366	1.31717e-15	2.37131e-14	942.565	725.713	727.466	144.17	251.457	210.163	284.312	224.283	226.526
Lmo7	2267.41	-1.23951	1.33101e-15	2.39382e-14	1009.05	1192.56	1206.32	2487.17	2315.58	3243.05	2982.47	2889.4	3081.12
Fcgr2b	11526.6	1.58176	1.37242e-15	2.46469e-14	16091.2	21409.6	27120.6	8258.87	7336.8	5992.91	5805.02	5460.67	6263.54
Scarf1	702.105	2.20245	1.37315e-15	2.46469e-14	1352.19	1572.01	1875.42	373.665	459.355	210.163	158.055	168.916	149.176
Chsy1	2945.93	0.808187	1.4767e-15	2.64793e-14	3811.01	4010.23	4387.5	2488.16	2161.14	2323	2513.92	2342.3	2476.13
Gltp	4245.92	1.07237	1.47846e-15	2.64843e-14	7287.45	5749.28	7155.76	3005.01	3427.34	3170.19	3080.67	2529.05	2808.56
Rbl1	3865.29	-1.26585	1.50457e-15	2.69253e-14	1831.51	2108.55	2290.49	4059.31	5839.94	5083.14	4492.88	4252.93	4828.88
Arpp19	3304.05	-0.985516	1.50652e-15	2.69336e-14	1834.73	2070.94	2159.7	3859.24	3785.72	4363.91	3752.17	4327.06	3582.98
Tgfb1	5828.5	1.40977	1.51375e-15	2.7036e-14	10326.4	10361.3	10227.8	3341.41	4880.64	3413.98	3855.98	2849.05	3199.91
Lyz2	86383.7	1.8558	1.53004e-15	2.72998e-14	179654	163124	205743	38338.4	72997.8	40209.3	24641.6	25023.9	27721.8
Qser1	3586.3	-1.28913	1.5599e-15	2.77501e-14	1742.51	2022.26	1527.36	3916.12	4041.13	4974.79	4465.76	5351.82	4234.93
Usp37	2345.86	-1.19778	1.5589e-15	2.77501e-14	1108.77	1391.69	1203.08	2385.18	2902.65	3206.62	2767.37	3139.02	3008.38
Zmym4	3164.94	-0.767812	1.55943e-15	2.77501e-14	2042.76	2118.51	2088.36	3360.04	3409.52	3870.73	3848.5	4075.57	3670.46
Zzz3	4278.52	-0.811315	1.57488e-15	2.79891e-14	2613.23	2705.94	2877.44	4770.35	4551.97	5060.72	4798.7	5551.7	5576.6
B3gnt8	527.825	1.62243	1.59426e-15	2.83056e-14	824.61	851.828	897.173	221.649	304.916	309.173	486.323	355.662	499.094
Hmga2	18429.6	-2.70645	1.59762e-15	2.83374e-14	1821.86	6407.52	4285.89	25520	26216.9	29950.5	22666.4	21198.9	27798.3
Uba2	5889.06	-0.786493	1.66871e-15	2.95692e-14	3663.03	4401.85	3870.81	6717.14	6956.65	6912.96	6657.02	7241.8	6580.31
Aifm1	1832.72	-1.04994	1.71564e-15	3.03709e-14	1043.36	1182.6	1075.53	2006.61	2280.93	2547.17	2113.64	2287.87	1956.78
Castor1	253.041	1.44769	1.72773e-15	3.05549e-14	454.662	425.914	412.916	178.496	142.558	153.185	187.047	163.285	159.305
Ptges	7335.31	-1.66271	1.77098e-15	3.12891e-14	2793.38	2657.26	2280.76	6751.46	7754.58	9971.99	14086.5	8610.96	11110.8
Lyst	2582.24	1.47601	1.84633e-15	3.25884e-14	4197.04	3971.51	5781.9	1724.15	1927.51	1363.72	1442.14	1357.9	1474.26
Pls3	11234.9	-1.5088	1.88937e-15	3.33154e-14	4174.52	5543.52	4929.04	14613.1	10807.7	16260.1	13689.1	13450.4	17646.9
Rbm46	1221.72	-3.04988	1.90531e-15	3.35636e-14	75.0621	321.925	195.648	1480.93	1555.27	1869.98	1698.39	1905.93	1892.32
Cd2	714.083	2.86145	1.98697e-15	3.4968e-14	1760.74	1408.28	2180.24	242.245	363.326	130.768	103.811	85.3964	151.938
Tgfbrap1	1751.76	1.00226	2.02939e-15	3.56797e-14	2896.32	2482.47	2599.64	1369.12	1457.26	1157.3	1212.07	1300.65	1291.02
Ckap2	3586.79	-2.57303	2.08297e-15	3.6586e-14	381.744	1204.73	791.241	4373.15	4152.01	5622.09	5219.56	4932.34	5604.22
Cibar1	1317.6	-1.23788	2.09302e-15	3.67267e-14	722.74	761.114	592.35	1842.82	1424.59	1629	1535.66	1576.55	1773.53
Kcnk13	533.484	1.99491	2.11103e-15	3.70068e-14	944.71	921.523	1360.89	261.86	343.526	204.558	246.903	288.095	229.289
Acp1	3322.94	-1.20611	2.13586e-15	3.74056e-14	1511.96	2096.38	1876.5	4344.71	4125.28	4183.64	3494.98	3794.98	4478.04
Slc45a4	3270.13	1.14066	2.14178e-15	3.74729e-14	4733.2	4641.91	5384.12	2215.51	2193.81	2284.7	2975.92	2849.99	2152
Pdk2	440.395	2.22948	2.16387e-15	3.78227e-14	1136.65	711.332	703.686	229.495	128.698	185.877	259.996	298.418	309.402
Dhx9	11287.8	-0.936959	2.24323e-15	3.91718e-14	6164.74	8054.75	7262.77	12830.1	14587.5	13709.2	12773.5	13383.8	12823.6
Mcm3	6626.82	-1.56535	2.27364e-15	3.96644e-14	2087.8	3786.76	2777.99	7768.5	8959.4	8878.21	8482.6	8797.7	8102.45
Bclaf3	1171.8	-1.41495	2.29375e-15	3.99765e-14	515.784	552.029	606.402	1616.27	1253.33	1594.44	1194.3	1668.51	1545.17
Ywhae	19758.2	-0.964393	2.41112e-15	4.19815e-14	11663.6	15220.1	12988.5	24473.6	26473.3	26852.3	19349.1	21678.5	19124.9
Sirt7	1447.62	1.17702	2.41612e-15	4.20278e-14	2558.54	2094.17	2570.45	1052.34	1224.62	918.178	860.418	848.333	901.501
Cyp2d22	125.839	3.95378	2.46878e-15	4.28612e-14	408.552	220.148	308.065	35.3069	17.8198	7.47246	47.6971	49.7363	37.7544
Tmem86a	4510.57	1.8501	2.46717e-15	4.28612e-14	10114.1	7975.1	9197.64	2271.41	3465.95	1831.69	2213.71	1606.58	1919.03
Acsbg1	236.297	2.58525	2.47183e-15	4.28728e-14	532.941	394.938	751.247	94.1517	114.839	70.9883	65.4666	43.1674	58.9336
Myef2	2394.81	-1.67275	2.50493e-15	4.34052e-14	676.631	1209.15	1057.15	2923.61	2825.43	3632.55	2907.65	3169.05	3152.03
Tmtc3	3212.95	-1.14531	2.51586e-15	4.35527e-14	1587.03	2101.91	1614.91	3842.57	3585.74	4302.27	3924.25	4224.77	3733.08
Glmn	557.409	-1.40252	2.57806e-15	4.45865e-14	243.416	311.968	230.238	666.908	691.012	718.29	678.982	822.996	652.874
1110038B12Rik	948.176	-1.11803	2.58416e-15	4.46492e-14	445.011	567.516	564.246	1084.71	1141.46	1195.59	1135.38	1276.25	1123.42
Hspa9	11357.5	-1.0057	2.6017e-15	4.49092e-14	7032.24	8108.96	6707.18	12417.2	15792.3	15659.5	12154.3	12347.8	11997.6
Ano3	1094.69	-3.04571	2.64112e-15	4.5546e-14	181.221	337.412	123.226	1278.89	1532.5	2487.39	1586.16	1442.35	883.084
Mrps30	1002.02	-1.21003	2.65425e-15	4.57288e-14	554.387	628.361	605.321	1205.34	1467.16	1463.67	903.439	1168.33	1022.13
Xrcc2	677.346	-1.51934	2.66704e-15	4.59052e-14	216.608	338.519	270.233	754.195	735.561	875.212	999.768	1025.69	880.321
Cdkn1c	148.994	4.32294	2.73079e-15	4.69576e-14	728.102	297.587	155.654	19.6149	19.7998	19.6152	26.1866	38.4753	35.9127
Nol4l	303.683	1.43564	2.80997e-15	4.82731e-14	505.06	475.696	529.656	178.496	173.248	206.427	252.514	219.591	192.455
Myo1f	5951.59	1.72668	2.8178e-15	4.83616e-14	11525.2	11332.6	12405.8	3126.62	4913.31	2615.36	2893.62	2316.02	2435.62
Fgd5	427.218	2.54839	2.92005e-15	5.00687e-14	1205.28	1014.45	719.9	151.035	151.468	199.888	92.5884	198.007	112.342
Ipo9	6417.76	-0.874572	2.95753e-15	5.06631e-14	3673.75	4431.72	3943.24	7321.28	7063.57	7705.04	8449.87	7993.47	7177.93
Zfp367	2076.51	-1.59541	3.01284e-15	5.15616e-14	662.691	876.166	953.381	2067.41	2608.62	2854.48	2426	2814.33	3425.52
Zc2hc1a	1057.57	-1.05206	3.07331e-15	5.25466e-14	655.184	653.806	649.639	1311.26	1407.76	1342.24	1107.32	1350.39	1040.55
Scamp2	3758.79	1.11436	3.11642e-15	5.32332e-14	5623.22	6109.93	6586.11	2839.26	3187.76	2435.09	2420.39	2072.97	2554.41
P3h1	1263.54	1.49196	3.11962e-15	5.32374e-14	2504.93	2351.93	1741.38	912.095	660.322	773.399	834.231	865.225	728.383
Zfp652	2986.88	0.8945	3.14712e-15	5.36559e-14	4655.99	3898.49	4304.27	2077.22	2510.61	2329.54	2374.57	2404.24	2326.96
Pde8a	988.569	1.46409	3.21803e-15	5.48131e-14	1920.52	1870.7	1723	681.619	786.051	531.478	399.346	443.873	540.532
Dis3	2263.21	-1.57082	3.34924e-15	5.6994e-14	824.61	1359.61	979.323	2786.3	3279.83	3330.85	2533.56	2964.47	2310.38
Cyp1b1	1782.8	3.60328	3.39657e-15	5.77449e-14	3948.26	6143.12	4359.39	723.791	301.946	163.46	128.127	193.315	83.7963
Cldn12	1626.16	-1.45316	3.43836e-15	5.84003e-14	579.05	881.697	674.501	1790.84	1830.49	2223.99	1973.35	2356.38	2325.12
Igf2bp2	5365.42	-2.84406	3.63793e-15	6.17318e-14	423.564	1586.39	1283.06	6424.87	8359.46	8859.53	7629.66	6873	6849.19
Ncoa4	3624.84	1.40284	3.76147e-15	6.3768e-14	7885.81	5589.98	5575.44	2416.56	2791.77	1997.01	2092.12	2131.16	2143.71
Psmc6	5522.97	-1.10663	3.78805e-15	6.41583e-14	2781.59	3806.67	3598.42	7202.61	7072.48	7660.2	5409.41	6440.39	5734.98
Vgll4	1734.27	1.17882	3.81661e-15	6.45814e-14	2849.14	2479.15	2637.47	1266.14	1065.23	1187.19	1605.8	1167.4	1350.87
Pbx3	2236.31	-1.70759	3.84666e-15	6.50288e-14	676.631	941.436	907.982	2167.45	2788.8	3293.49	3472.53	3429.93	2448.51
Man2a2	4195.78	1.34731	3.85194e-15	6.5057e-14	7744.26	5462.76	6108.34	2385.18	2660.1	2546.24	4119.72	3757.44	2977.99
Dapk1	1052.37	2.34538	4.03672e-15	6.8114e-14	3577.24	1597.45	1756.51	509.989	383.126	470.765	407.763	419.474	348.998
Mill2	96.7727	3.4149	4.13509e-15	6.97086e-14	358.153	252.23	162.14	19.6149	24.7497	28.0217	5.61142	9.38422	11.0501
Wdfy3	9059.06	0.871179	4.15155e-15	6.99207e-14	12665.1	11925.6	13233.8	6282.67	7414.02	6982.08	8516.27	7299.04	7212.93
Fubp1	7419.08	-0.984435	4.19065e-15	7.05133e-14	3993.3	4967.15	4615.57	7978.38	9398.95	9482.55	8191.74	9431.14	8712.97
Commd3	2826.64	-0.702248	4.25961e-15	7.16067e-14	1993.43	2117.4	2087.28	3336.5	3131.33	3615.73	3103.12	3070.52	2984.44
Arid1a	7100.27	0.702437	4.27788e-15	7.18469e-14	9132.91	8679.79	9979.15	5759.93	5882.51	5437.15	6244.58	6664.67	6121.73
Csf2rb	4834.62	1.69508	4.4074e-15	7.39532e-14	7945.85	9011.67	11005	3362	3284.78	1989.54	2349.31	2050.45	2512.97
Igkv17-121	195.25	5.40636	4.47486e-15	7.50153e-14	812.815	205.766	622.616	18.6342	7.91991	12.1427	5.61142	45.0442	26.7043
Itga4	5577.6	1.76498	4.71438e-15	7.89571e-14	11115.6	10266.2	13144.1	2866.72	4730.16	2562.12	1956.52	1659.13	1897.85
Mthfd2l	638.22	-1.26299	4.77386e-15	7.98049e-14	348.502	316.393	290.77	781.656	649.432	862.135	820.203	878.363	796.525
Nop56	5661.51	-1.85034	4.77347e-15	7.98049e-14	1500.17	2768.99	2400.75	6594.54	9716.74	7738.66	7051.69	7434.18	5747.87
Kcnj15	244.552	3.22647	4.99721e-15	8.34613e-14	393.54	951.392	550.194	101.017	43.5595	57.9115	30.8628	35.66	36.8335
Hsp90aa1	36325.8	-1.72438	5.03938e-15	8.40877e-14	10373.6	20537.9	16824.7	51197.9	49165.8	57373.5	37491.8	45016.1	38950.5
Vash1	399.995	2.13511	5.04452e-15	8.40956e-14	790.296	769.964	891.768	155.939	154.438	247.525	150.573	257.127	182.326
Foxf1	1743.43	-2.25323	5.05643e-15	8.41385e-14	209.101	552.029	358.869	1913.44	1714.66	1710.26	2761.75	2999.2	3471.56
Tm4sf1	18345.8	-1.59078	5.0526e-15	8.41385e-14	5279.01	7957.4	7800	21696.1	18734.5	22933	25838.7	21783.6	33090.3
Meg3	854.156	4.24218	5.07196e-15	8.43191e-14	2791.24	2751.29	1584.64	267.744	43.5595	65.384	44.8914	76.9506	61.6962
Nup85	2650.88	-1.20651	5.11446e-15	8.49471e-14	1325.38	1661.62	1529.52	3064.84	3588.71	3768.92	3235.92	3173.74	2509.28
Srsf11	8201.65	-0.755396	5.1297e-15	8.51219e-14	5196.44	6158.6	5949.44	9371.04	10062.2	9777.71	8605.11	9451.78	9242.45
Lamtor2	955.533	1.08325	5.19824e-15	8.61798e-14	1460.49	1305.4	1516.55	657.101	629.633	734.169	840.778	679.417	776.267
Fcf1	1372.23	-1.01269	5.47049e-15	9.06101e-14	764.561	956.923	955.543	1730.04	1902.76	1768.17	1396.31	1521.18	1354.55
Paox	896.717	1.4303	6.19084e-15	1.02447e-13	1715.7	1361.82	1542.49	560.987	645.472	508.127	681.788	475.78	578.286
Il3ra	988.786	1.14637	6.20774e-15	1.02633e-13	1640.64	1565.37	1487.36	774.79	671.212	674.389	674.306	604.343	806.654
Cdc45	1294.93	-2.15144	6.26339e-15	1.03458e-13	229.475	523.266	475.61	1520.16	1867.12	2068.94	1743.28	1667.58	1558.98
Ptk2	2912.38	-0.990686	6.31664e-15	1.04242e-13	1795.06	1860.75	1598.7	3413	3373.88	3654.03	3969.15	3472.16	3074.68
Cyb561d1	699.915	1.26032	6.37031e-15	1.05031e-13	1049.8	1123.97	1301.44	442.317	541.524	467.029	517.186	420.413	435.556
Rnpepl1	2363.17	1.37009	6.4567e-15	1.06358e-13	4489.78	3550.02	4121.59	1823.21	1613.68	1268.45	1639.47	1266.87	1495.44
Mybl1	929.657	-2.68168	6.47956e-15	1.06638e-13	98.653	272.142	230.238	1130.8	1051.37	1672.9	1042.79	1453.61	1414.41
Cln3	1529.03	1.0621	6.62035e-15	1.08855e-13	2432.01	2282.23	2569.37	1202.4	1307.77	978.892	1034.37	945.929	1008.32
Etv4	2016	-2.0823	6.63455e-15	1.08989e-13	375.31	820.852	527.494	2223.35	2331.42	2743.33	3652.1	2918.49	2551.64
Casp3	6530.17	-1.12171	6.70261e-15	1.10007e-13	2820.19	3632.99	4101.05	7798.9	7206.13	7960.97	8756.62	8092.01	8402.65
Mtch2	3869.01	-0.904094	6.73972e-15	1.10515e-13	2678.64	2751.29	2387.78	4356.48	5245.95	5027.1	4170.22	4369.29	3834.37
Nap1l1	15459.9	-1.23346	6.7653e-15	1.10834e-13	6685.88	9949.79	8887.41	19077.5	18777.1	22156.8	16486.4	18592.9	18525.4
Cdkn3	500.586	-1.87237	6.7826e-15	1.11017e-13	132.967	226.785	165.382	749.291	517.764	654.774	689.27	625.927	743.116
Pole	2626.66	-2.10471	7.16639e-15	1.17192e-13	449.3	1033.26	832.317	2967.74	3057.08	3930.51	4153.39	3918.85	3297.52
Upf3b	1209.71	-1.10265	7.17331e-15	1.17199e-13	688.426	690.312	760.975	1312.24	1539.43	1742.95	1316.81	1478.95	1357.32
Mtfr1	2199.99	-1.23059	7.27567e-15	1.18763e-13	982.241	1399.43	1146.87	2784.34	2626.44	2868.49	2318.45	2819.96	2853.68
Apoo	606.324	-1.54048	7.40875e-15	1.20826e-13	246.632	345.156	230.238	719.868	765.261	905.101	688.334	792.028	764.296
Zrsr2	1786.83	-1.01215	7.63696e-15	1.24435e-13	940.42	1122.86	1076.61	2043.88	1913.65	2374.37	2303.49	2232.51	2073.73
Trmt5	839.009	-1.18378	7.65577e-15	1.24629e-13	469.674	431.445	544.789	1019	1244.41	1021.86	983.869	878.363	957.672
Cdh3	115.574	4.91315	7.69717e-15	1.2519e-13	350.647	268.824	372.921	3.92299	17.8198	11.2087	5.61142	0	9.20838
Arhgap35	6220.48	-1.07564	7.73786e-15	1.25738e-13	3396.02	3434.97	3131.46	6604.35	6923.98	7468.72	9314.02	8915	6795.79
Gpsm3	1083.34	1.96709	8.07018e-15	1.3102e-13	1902.29	2264.53	2467.77	533.526	741.501	422.194	548.049	345.339	524.878
Blnk	1093.64	1.49373	8.2385e-15	1.33633e-13	2435.23	1528.86	1983.51	672.793	794.961	644.499	579.847	563.991	639.062
Idua	1193.2	1.25755	8.25747e-15	1.3382e-13	2322.63	1934.87	1857.04	811.078	940.489	806.091	654.666	606.22	805.733
Mis18bp1	1482.01	-2.26747	8.27624e-15	1.34004e-13	227.331	573.048	503.714	1874.21	2009.68	2393.99	1962.13	2070.16	1723.81
Tspan18	289.542	4.66744	8.4639e-15	1.36919e-13	1246.03	695.844	492.904	60.8063	7.91991	27.0877	28.0571	14.0763	33.1502
H2-T-ps	171.295	1.94771	8.49759e-15	1.37341e-13	364.587	359.538	352.383	109.844	87.119	82.197	58.9199	48.7979	78.2712
Abca6	69.9664	5.85379	8.53072e-15	1.37753e-13	282.019	172.578	158.897	3.92299	1.97998	4.67029	0	5.63053	0
Plekhm1	2772.18	1.49742	8.73196e-15	1.40876e-13	5744.39	4194.98	5185.23	1516.24	2252.22	1588.83	1389.76	1404.82	1673.16
Lrpap1	2502.02	0.777889	9.51056e-15	1.533e-13	3286.65	3364.17	3584.37	2200.8	1918.6	1850.37	2077.16	2123.65	2112.4
Acot11	153.51	2.24911	9.52919e-15	1.53364e-13	371.021	348.475	268.071	80.4213	74.2491	53.2413	49.5676	62.8742	73.6671
Prkci	2675.04	-0.786984	9.53153e-15	1.53364e-13	1760.74	1722.46	1699.22	2833.38	2883.84	3224.36	3042.33	3489.99	3419.07
Metrnl	1372.55	1.50356	9.70458e-15	1.56009e-13	2547.82	2542.21	2643.96	949.363	1096.91	681.862	532.15	713.2	645.508
Slc8a1	1316	1.46267	9.82327e-15	1.57776e-13	2103.88	2426.05	2896.89	797.347	1116.71	780.872	611.645	544.284	566.315
Wdr75	2156.56	-1.23539	9.88329e-15	1.58599e-13	982.241	1471.34	1199.83	2690.19	2991.74	2918.93	2200.61	2507.46	2446.67
Rfc3	1882.47	-1.89691	9.99781e-15	1.60294e-13	411.769	908.248	632.345	2253.76	2497.74	2518.22	2718.73	2572.21	2429.17
Foxg1	3571.89	-2.42427	1.02425e-14	1.64071e-13	374.238	1122.86	950.138	4752.7	3947.08	4434.9	5542.21	5724.37	5298.5
Hoxc8	206.185	4.62977	1.02979e-14	1.64813e-13	779.573	522.159	459.396	51.9796	9.89988	9.34057	10.2876	7.50737	5.52503
Atp6v1f	1873.56	0.901308	1.04438e-14	1.66999e-13	2602.51	2719.21	2906.62	1435.81	1616.65	1353.45	1491.7	1293.14	1442.95
Bri3	1810.21	1.48435	1.08443e-14	1.73249e-13	3477.52	2607.48	3051.47	1232.8	996.918	1035.87	1625.44	1134.55	1129.87
Ddias	1362.06	-2.62827	1.09444e-14	1.74693e-13	145.835	481.227	317.794	1682.96	1852.27	2305.25	1690.91	1838.37	1943.89
Aaas	1683.77	-1.03611	1.09677e-14	1.7491e-13	863.214	997.855	991.214	1681.98	2096.8	2069.87	2097.74	2048.57	2306.7
Gli3	2220.84	-1.36449	1.1063e-14	1.76274e-13	886.805	1182.6	764.218	2597.02	2147.28	2550.91	3432.32	3382.07	3044.29
Trpc1	551.126	-1.64841	1.12072e-14	1.78414e-13	166.209	164.834	165.382	552.161	390.055	613.676	1087.68	963.759	856.38
Uba6	3743.89	-1.08603	1.15174e-14	1.83191e-13	1739.3	2358.57	1967.29	4196.62	3909.46	4768.36	4870.71	5131.29	4753.37
Pik3r5	3113.23	1.21779	1.15381e-14	1.83357e-13	4331.08	4911.84	5668.4	2077.22	2499.72	1834.49	2354.93	2042.94	2298.41
Sash1	5378.41	1.26019	1.15859e-14	1.83955e-13	9865.3	7571.31	9007.4	3610.13	4198.54	3231.84	4163.67	3119.31	3638.23
Mtx3	1080.34	-0.983446	1.15985e-14	1.83993e-13	725.957	638.318	591.269	1226.91	1235.51	1403.89	1241.06	1320.36	1339.82
Kcnk6	992.263	1.43452	1.16415e-14	1.84513e-13	1837.95	1581.97	1878.66	717.907	738.531	504.391	488.194	611.851	570.92
Frmd4b	4239.65	1.48898	1.17235e-14	1.85649e-13	8117.43	7693	8247.5	2610.75	3795.62	2165.14	1955.58	1766.11	1805.76
Ccl12	1055.91	-1.82395	1.18129e-14	1.86901e-13	396.757	543.179	704.767	2143.91	2048.29	1630.86	562.077	788.274	685.104
Memo1	2222.37	-1.03416	1.18914e-14	1.87979e-13	1121.64	1422.66	1410.61	2968.72	2553.18	2577.06	2528.88	2820.9	2597.68
Akap11	5775.42	-0.96507	1.19039e-14	1.88011e-13	3155.82	3675.03	3290.35	6144.38	5978.54	7634.05	7205.06	7620.92	7274.62
Xrcc5	1917.36	-1.7907	1.21483e-14	1.91703e-13	633.738	831.915	599.917	2547	1607.74	2990.85	2808.52	2540.31	2696.21
Smc2	6043	-1.61852	1.21987e-14	1.9233e-13	1753.24	3229.2	2572.62	6871.11	7452.63	8873.54	7378.08	8262.8	7993.8
Naa20	2847.96	-1.36997	1.23926e-14	1.95215e-13	1225.66	1539.93	1701.39	3282.56	4534.15	3728.76	2964.7	3025.47	3629.02
Aspn	2442.27	2.5244	1.26609e-14	1.99268e-13	6054.29	7163.1	3494.65	1163.17	617.753	1123.67	1025.02	779.828	558.949
Dzip3	2310.21	-1.52802	1.27574e-14	2.00612e-13	890.022	1263.36	1030.13	2614.67	2705.64	3859.52	2570.03	3102.42	2756.07
Diaph1	5368.2	0.837371	1.27715e-14	2.00658e-13	7324.98	7670.88	8661.5	4418.27	4680.67	4141.61	3882.17	3507.82	4025.9
Slfn9	7878.67	-2.13052	1.29114e-14	2.0268e-13	1761.81	3368.59	2740.16	9611.32	13997.4	10853.7	7554.84	8064.79	12955.3
Rab8b	8214.82	1.24721	1.31671e-14	2.06514e-13	13036.1	14401.4	16110.2	5555.93	7630.83	5158.8	3970.08	4019.26	4050.77
Ltb	1220.13	3.71156	1.33283e-14	2.0886e-13	3286.65	2146.16	4215.63	385.434	282.147	69.1202	257.19	147.332	191.534
Gimap7	519.629	2.45275	1.3348e-14	2.08988e-13	1181.69	942.542	1525.19	231.456	300.956	134.504	141.221	94.7806	124.313
Ly9	2747.96	2.20946	1.3403e-14	2.09666e-13	6819.92	5489.31	6505.04	1234.76	2044.33	789.278	629.414	561.176	658.399
Far1	6359.15	-0.779994	1.41815e-14	2.21652e-13	4076.94	4496.99	4069.7	6839.73	7139.8	7730.26	6959.1	7983.15	7936.7
Gpr132	834.675	2.07151	1.43131e-14	2.23515e-13	1624.56	1767.82	1956.48	489.393	526.674	256.866	347.908	245.866	296.51
Kif20b	2736.35	-2.02015	1.44312e-14	2.25164e-13	512.567	1183.71	929.601	3359.06	3119.45	4171.5	3872.82	3701.13	3777.28
Pitpnc1	1497.16	1.63835	1.45744e-14	2.27201e-13	2954.23	2348.61	3463.3	933.671	1098.89	783.674	560.207	556.484	775.346
Prxl2b	667.239	2.4176	1.46471e-14	2.28137e-13	1424.03	1496.78	1425.75	318.743	348.476	146.647	361.937	259.943	222.843
Trf	169.329	2.44884	1.50134e-14	2.33641e-13	434.288	289.843	407.511	82.3828	62.3693	62.5818	45.8266	55.3669	83.7963
Ncapg	2489.95	-2.06023	1.55487e-14	2.41763e-13	443.938	1071.98	789.08	3164.87	2794.74	3652.16	3452.89	3492.8	3547.07
Prpf3	1380.04	-1.02033	1.55669e-14	2.41837e-13	730.247	797.621	928.52	1626.08	1604.77	1751.36	1558.1	1818.66	1605.02
Hells	5166.57	-2.38594	1.56764e-14	2.43328e-13	670.197	1954.78	1438.72	6117.9	6888.34	8232.78	6185.66	7723.21	7287.51
Orai3	1271.25	1.40251	1.58031e-14	2.45085e-13	2119.97	1985.75	2087.28	794.405	961.279	587.522	1037.18	957.19	910.709
Slc2a10	99.5863	3.63942	1.60906e-14	2.49329e-13	323.839	231.21	219.429	37.2684	11.8799	13.0768	18.7047	18.7684	22.1001
Qtrt2	1160.45	-1.38849	1.61317e-14	2.49751e-13	521.145	611.767	620.454	1206.32	1831.48	1552.4	1415.95	1439.54	1244.97
Cdc6	970.662	-1.79257	1.64694e-14	2.54759e-13	250.922	503.353	355.626	1192.59	1282.04	1369.33	1236.38	1355.08	1190.64
Plekhh2	2502.62	-1.97579	1.66283e-14	2.56996e-13	598.352	971.305	572.893	3134.47	2444.28	2847.94	3479.08	3187.82	5287.45
Il16	1305.07	1.89806	1.67351e-14	2.58426e-13	2383.76	2589.78	2940.13	711.042	931.579	481.039	655.601	454.196	598.545
Gja5	462.47	3.02223	1.69636e-14	2.61731e-13	774.212	1260.04	1311.17	170.65	118.799	122.361	63.5961	135.133	206.268
Gemin2	466.172	-1.35081	1.70939e-14	2.63515e-13	224.114	211.298	290.77	579.622	620.723	651.972	492.87	580.883	543.295
Nek4	1033.77	-0.918954	1.75145e-14	2.69768e-13	595.135	669.293	679.906	1221.03	1137.5	1317.02	1285.02	1240.59	1158.41
Zfp334	1039.63	-1.30652	1.75666e-14	2.7034e-13	391.395	561.985	442.101	1128.84	1035.53	1286.2	1592.71	1509.92	1407.96
Rnf168	2688.23	-1.09963	1.84485e-14	2.8367e-13	1313.59	1700.34	1538.16	2798.07	3308.54	3647.49	3201.32	3261.01	3425.52
Peg10	7839.78	-2.98606	1.89239e-14	2.90732e-13	502.916	1794.37	1128.49	10515.6	8673.29	7952.56	8222.6	13426.9	18341.3
Spred2	3110.89	-1.41389	1.92894e-14	2.96093e-13	1189.2	1560.95	1622.48	3344.35	3675.83	4630.12	4621.01	3800.61	3553.51
Eml1	2954.54	-1.07428	1.95232e-14	2.99428e-13	1620.27	1628.43	1207.4	3125.64	2970.96	3286.01	4529.35	4012.69	4210.07
Nop58	5743.55	-1.84809	1.95427e-14	2.99472e-13	1465.85	2877.41	2481.82	6739.69	9561.31	8270.14	6632.7	7649.07	6013.99
Trak1	3274.18	0.83658	1.96206e-14	3.0041e-13	5081.7	4342.11	4151.86	2434.22	2589.81	2578	2893.62	2613.5	2782.77
Dennd4b	2255.9	1.36632	1.9815e-14	3.03129e-13	3821.73	4053.37	3997.28	1477.01	1942.36	1186.25	1349.55	1296.9	1178.67
Cxcr4	1495.6	1.7134	2.02247e-14	3.09134e-13	2773.01	2120.72	3066.6	900.326	606.863	920.046	1148.47	825.811	1098.56
Rsl1d1	5539.12	-1.65088	2.09217e-14	3.19517e-13	2133.91	3095.34	2864.47	6108.09	9797.92	9509.63	5532.86	6099.74	4710.09
Frat1	123.723	3.19625	2.1225e-14	3.23875e-13	268.079	199.129	278.88	27.4609	29.6997	24.2855	87.9123	53.49	144.572
Usp14	3525.05	-1.13276	2.16686e-14	3.30364e-13	1740.37	2516.76	2087.28	4482.99	4369.81	5057.92	3812.03	3962.95	3695.32
Pum3	4001.49	-1.33627	2.22684e-14	3.39222e-13	1744.66	2572.08	2214.83	4626.18	6129.02	5736.04	4339.5	4709	3942.11
Atp6v0b	2697.08	1.14454	2.26834e-14	3.45022e-13	4395.42	3968.19	4497.75	2091.93	2122.54	1603.78	1629.18	1955.67	2009.27
Necap2	3040.27	1.29697	2.26875e-14	3.45022e-13	4637.76	4841.04	5578.68	2262.58	2265.09	1600.97	2116.44	1812.09	2247.77
Reps2	452.978	3.40722	2.28292e-14	3.46885e-13	1837.95	741.201	865.826	123.574	88.109	113.021	85.1066	54.4284	167.593
Ssrp1	11188.7	-1.1828	2.30466e-14	3.49893e-13	4671	6916.4	5782.98	11751.3	13254	14427.4	15264	14372.9	14258.3
Strn3	3685.98	-0.834108	2.31495e-14	3.51159e-13	2306.55	2694.87	2326.16	4391.79	4128.25	4542.32	3903.68	4500.67	4379.51
Shroom2	417.453	-1.19352	2.42539e-14	3.67602e-13	236.982	264.398	241.048	571.776	496.974	628.62	442.367	448.565	426.348
Hdac1	5416.65	-0.7605	2.4729e-14	3.74488e-13	3300.59	4021.29	3897.84	6262.07	6280.49	6463.67	6412.92	6050	6060.96
Pdzd2	337.048	2.78801	2.56577e-14	3.88226e-13	1120.57	585.217	599.917	128.478	97.0189	108.351	91.6532	108.857	193.376
Mapk8	1509.27	-0.998921	2.60907e-14	3.94447e-13	946.854	1015.56	893.93	1785.94	1794.85	2126.85	1529.11	1838.37	1651.98
Ppig	5156.52	-0.996065	2.65736e-14	4.01411e-13	2859.86	3397.35	3222.25	5556.91	6482.44	6867.19	5564.66	6683.44	5774.58
C3	20192	2.8044	2.67549e-14	4.03811e-13	84636.8	33187	32479.8	10243.9	6728.95	4543.25	3446.35	3074.27	3387.76
Rftn1	2390.46	1.23427	2.68258e-14	4.04541e-13	4341.8	3458.2	4409.12	1955.61	1748.32	1486.08	1545.95	1224.64	1344.42
Ctdspl2	3253.83	-1.12279	2.69204e-14	4.0544e-13	1395.08	1870.7	1739.22	3265.89	3609.5	4022.98	4330.15	4865.72	4185.21
Wbp1l	4678.81	0.872448	2.69303e-14	4.0544e-13	6921.79	6355.52	6417.49	3899.45	3586.73	3272	4251.59	3504.07	3900.67
Nxpe5	2341.02	2.00567	2.74197e-14	4.12462e-13	2824.48	5400.81	6007.81	1153.36	1403.8	987.298	1030.63	1197.43	1063.57
Cnbp	17399.3	-0.864549	2.74771e-14	4.12982e-13	10208.4	12677.9	12243.7	19438.4	22864.8	21659.8	19438	18702.7	19359.7
Dtymk	2430.79	-1.20393	2.76307e-14	4.14944e-13	1020.84	1484.61	1354.41	2701.96	3142.22	3046.89	2994.63	3274.15	2857.36
Tasor2	3379.57	-1.15137	2.81604e-14	4.22546e-13	1874.41	2251.26	1999.72	3873.95	5120.22	4611.44	3552.96	3993.92	3138.22
Sf3b3	11771.7	-1.24327	2.83334e-14	4.24789e-13	5127.81	7237.22	6328.85	12708.5	14953.8	16591.7	15186.4	15148.9	12662.4
Map3k20	3406.24	-1.38737	2.86172e-14	4.28687e-13	1564.51	1882.87	1319.82	3985.76	3493.67	4990.67	4029	4524.13	4865.71
Clec4b1	361.344	2.1812	2.92067e-14	4.37155e-13	665.908	804.258	812.86	150.054	241.557	112.087	145.897	144.517	174.959
Set	17093.4	-1.23929	2.92431e-14	4.37337e-13	7812.89	11353.6	9281.95	19953.3	24082.5	23125.4	20331.1	21021.6	16878
Kiz	1306.93	-1.03259	3.00523e-14	4.49065e-13	687.354	709.119	762.056	1440.72	1312.72	1661.69	1894.79	1628.16	1665.8
Pik3cd	6220.26	1.86342	3.02011e-14	4.50915e-13	11889.8	12255.3	14471.5	3230.58	4972.71	2409.87	2624.27	1926.58	2201.72
Cat	3577.12	1.70456	3.05492e-14	4.55734e-13	9170.44	4804.53	6323.45	2194.91	1812.67	2220.25	1737.67	1821.48	2108.72
B4galt6	3314.17	1.06096	3.13387e-14	4.67125e-13	4935.87	4651.86	4916.07	2519.54	2119.57	2312.73	2631.76	2437.08	3303.05
Tyms	2949.95	-2.02185	3.15292e-14	4.69577e-13	503.988	1234.6	862.583	3432.61	3272.9	3856.72	4765.97	4432.16	4187.97
C1qa	31620.8	1.53684	3.15776e-14	4.69909e-13	48462.2	57637.8	63698.2	17447.5	25623.9	15448.4	21015.7	16444.9	18809
Tfdp2	1798.54	-1.2853	3.35801e-14	4.99297e-13	849.274	871.741	860.421	1904.61	1822.57	2563.99	2614.92	2619.13	2080.17
Limd2	4878.26	1.48189	3.37423e-14	5.01294e-13	7831.12	8580.23	10014.8	2902.03	4026.28	2533.16	2958.15	2282.24	2776.33
Zfyve9	1373.19	-0.865073	3.43086e-14	5.09287e-13	913.612	852.934	871.23	1701.6	1418.65	1684.11	1574	1668.51	1674.08
Gnl3	2829.65	-1.49534	3.43409e-14	5.09291e-13	1166.68	1751.23	1379.27	3649.36	4240.12	4224.74	2750.53	3733.98	2570.98
Itpr2	1909.32	0.959704	3.43653e-14	5.09291e-13	2992.83	2611.9	3068.76	1398.55	1698.82	1362.79	1370.12	1351.33	1328.77
Kmt5a	5683.39	-1.09526	3.4613e-14	5.12539e-13	2635.75	3764.64	3264.41	6565.12	6778.45	7304.33	6784.21	7509.25	6544.4
Nasp	3320.65	-1.46342	3.4873e-14	5.15966e-13	1111.99	1875.13	1688.41	3893.57	4450	4548.86	3785.84	4499.73	4032.35
Lgals3	10145.2	1.31153	3.5285e-14	5.21634e-13	19267.4	15837.4	18529.3	6188.51	9084.13	6336.64	5178.41	4938.91	5945.85
Hnrnpr	5193.27	-0.884221	3.56558e-14	5.26683e-13	2993.9	3221.46	3267.65	5237.19	5642.93	6622.46	6859.03	6749.13	6145.67
Sec11c	1246.13	0.976924	3.60867e-14	5.32612e-13	1982.71	1762.29	2194.29	1030.77	1067.21	920.046	713.586	787.336	756.929
Med6	1029.31	-1.18145	3.62616e-14	5.34754e-13	561.893	567.516	642.073	1353.43	1176.11	1487.95	994.157	1223.7	1256.94
Mfsd6	613.478	1.47896	3.64652e-14	5.37318e-13	1411.17	981.261	1049.58	455.067	360.356	419.392	251.579	288.095	304.797
Rpf2	1300.81	-1.37458	3.71931e-14	5.47595e-13	540.447	828.596	682.067	1566.25	1751.29	1999.82	1388.83	1554.96	1395.07
Rbpms	363.805	2.70043	3.79869e-14	5.58827e-13	1163.46	708.013	710.172	206.938	96.0289	94.3398	85.1066	110.734	99.4505
Rtel1	2044.26	-1.46774	3.84942e-14	5.65827e-13	676.631	1085.25	792.322	2058.59	2470.02	2535.03	3075.06	3139.96	2565.46
Fam20a	259.953	2.9258	3.88471e-14	5.7055e-13	840.695	528.797	631.264	115.728	102.959	44.8347	24.3162	17.83	33.1502
Scamp5	1955.46	0.905759	3.92183e-14	5.75532e-13	2643.26	2792.23	3120.65	1386.78	1611.7	1568.28	1600.19	1489.27	1386.78
Tdp2	1306.17	-1.00118	3.9583e-14	5.80411e-13	688.426	845.19	785.837	1545.66	1399.84	1696.25	1499.18	1643.18	1651.98
Tigit	569.862	1.85272	4.01162e-14	5.87752e-13	997.253	931.479	1534.92	317.762	340.556	300.766	228.198	191.438	286.381
Tnfaip3	1738.85	1.16011	4.08314e-14	5.97743e-13	3051.81	2470.3	3327.11	1219.07	1515.67	1225.48	950.201	909.33	980.693
Mgmt	772.83	-1.16024	4.15719e-14	6.0809e-13	344.213	460.208	358.869	904.249	818.72	876.146	1141.92	1005.99	1045.15
Mkrn1	2227.14	1.31255	4.18413e-14	6.11534e-13	3873.2	3317.7	4202.66	1632.94	1707.73	1246.97	1353.29	1167.4	1542.4
Tmem176a	5664.39	1.48389	4.19208e-14	6.122e-13	9573.63	9511.71	10186.7	2830.44	4652.95	2982.44	4159	3809.05	3273.58
Mexis	247.414	2.4251	4.23888e-14	6.18533e-13	780.645	442.508	478.852	114.747	126.719	75.6586	56.1142	74.1353	77.3504
Naa16	1036.31	-1.05464	4.2455e-14	6.18999e-13	582.267	611.767	673.42	1225.93	1328.56	1324.49	1027.83	1326.93	1225.64
Hdac6	1588.17	-1.18215	4.34542e-14	6.33054e-13	837.478	891.654	810.698	2001.71	1526.56	2234.26	2055.65	2007.28	1928.24
Btg3	2355.21	-1.6934	4.42641e-14	6.44332e-13	660.546	1157.16	1065.8	2658.81	3319.43	3346.73	2671.04	2776.79	3540.62
Dhdh	312.54	2.38167	4.46654e-14	6.49649e-13	966.156	470.165	598.836	161.823	114.839	113.955	115.969	119.18	151.938
Ccng1	18417.2	-1.34662	4.4897e-14	6.52491e-13	8041.29	12022.9	9168.46	23669.4	20961	29711.4	20384.4	20787	21008.9
Sertad2	3392.06	-0.722866	4.49698e-14	6.52565e-13	2261.51	2361.89	2339.13	3718.01	3693.65	4079.03	3917.71	4370.23	3787.41
Smarca5	8475.99	-1.22438	4.49745e-14	6.52565e-13	3906.44	5093.27	4852.3	8752.19	11023.5	12589.2	9386.04	10559.1	10121.9
Mzb1	201.922	5.51955	4.51313e-14	6.54314e-13	831.044	347.369	522.09	27.4609	5.93993	3.73623	12.1581	15.0147	52.4878
Itgb4	238	3.01262	4.62832e-14	6.70474e-13	789.224	407.107	464.8	109.844	47.5194	48.571	87.9123	103.226	83.7963
Pcdh12	232.021	2.52778	4.65954e-14	6.74455e-13	709.873	430.339	398.863	76.4983	77.2191	113.021	72.0132	120.118	90.2421
Nup37	973.358	-1.56084	4.66669e-14	6.74948e-13	353.864	558.666	492.904	1245.55	1368.16	1531.85	1153.15	1171.15	884.925
Ogdhl	843.841	-2.22959	4.69691e-14	6.78773e-13	173.715	345.156	194.568	1165.13	887.03	1292.73	1283.14	1365.4	887.688
Cyba	6471.89	1.58079	4.76903e-14	6.88644e-13	11168.2	12367	13411.1	3813.15	5542.95	2995.52	3261.17	2796.5	2891.43
Naglu	2029.28	1.20783	4.82473e-14	6.96129e-13	4130.56	2941.57	3290.35	1408.35	1693.87	1384.27	1219.55	1113.91	1081.06
Ank3	3911.09	-1.83368	4.86174e-14	7.00907e-13	819.249	1715.82	1245.23	3997.53	4065.88	5410.06	5851.78	5995.58	6098.71
Mical1	1086.03	1.4826	4.88468e-14	7.03651e-13	2064.21	1776.67	1977.02	600.217	904.849	577.247	684.593	574.314	615.12
Slc25a13	970.257	-1.62136	4.88989e-14	7.0384e-13	321.695	552.029	375.083	1209.26	1199.87	1431.91	1339.26	1091.38	1211.82
Retreg3	3244.86	0.842974	4.9549e-14	7.12628e-13	4555.19	4249.18	4862.03	2436.18	2849.19	2334.21	2738.37	2585.35	2594
Septin10	1823.39	-1.23045	4.98895e-14	7.16953e-13	985.458	1087.46	900.415	1878.13	2359.14	2738.66	2233.35	2228.75	1999.14
Hcst	352.038	2.9054	5.0122e-14	7.1972e-13	775.284	615.086	1143.62	113.767	157.408	67.2521	124.387	62.8742	108.659
Tlr2	2658.62	0.888214	5.02533e-14	7.21031e-13	4144.5	3793.4	4162.66	2055.65	2465.07	2017.56	1856.45	1638.48	1793.79
Acvrl1	2365.53	1.62735	5.23183e-14	7.50062e-13	4103.75	4951.66	4872.84	1298.51	2064.13	1146.09	922.144	915.899	1014.76
Kcp	69.4135	5.35228	5.26715e-14	7.54526e-13	258.428	174.791	166.463	4.90374	9.89988	0	4.67618	1.87684	3.68335
Zkscan2	292.41	-2.83749	5.6696e-14	8.11532e-13	25.7356	80.7577	38.9135	386.414	358.376	293.294	407.763	583.698	456.736
Tiam2	1097.44	-1.80127	5.97645e-14	8.54775e-13	379.6	420.383	321.036	1378.93	1009.79	1517.84	1873.28	1816.78	1159.34
Larp7	2741.63	-1.17361	6.10616e-14	8.72634e-13	1263.19	1791.05	1351.16	3118.78	3155.09	3662.44	3385.56	3276.97	3670.46
Sh3gl1	2512.32	0.86588	6.13429e-14	8.75959e-13	3594.4	3408.42	3277.38	2135.09	1797.82	1708.39	2303.49	2257.84	2128.06
Ilf3	3975.19	-0.667375	6.25126e-14	8.91955e-13	2762.28	2934.93	2774.75	4269.19	4351.99	4832.81	4795.89	4634.86	4420.02
Bhlhe22	67.073	7.24061	6.28821e-14	8.95809e-13	265.934	170.366	151.33	3.92299	0	0	7.48189	0.938422	3.68335
Ets1	5578.66	1.11206	6.28464e-14	8.95809e-13	9515.72	7340.1	9894.84	4272.13	4284.67	3819.36	3519.3	3385.82	4176
Lax1	386.669	2.72213	6.35724e-14	9.04927e-13	1063.74	602.917	1054.99	112.786	198.988	100.878	100.07	87.2732	158.384
Gdpd5	597.087	1.52493	6.36614e-14	9.05479e-13	1320.02	972.411	915.548	426.625	308.876	379.227	348.843	373.492	328.739
Mdc1	4695.73	-1.06851	6.46846e-14	9.19306e-13	2196.1	2714.79	2301.3	4659.53	4546.03	5919.12	6716.87	6943.38	6264.46
Rfwd3	5328.49	-1.07066	6.50428e-14	9.2367e-13	2498.49	3304.43	3271.98	6037.48	5931.02	7091.36	6665.43	6990.3	6165.93
2700099C18Rik	265.347	-1.73111	6.5693e-14	9.32168e-13	94.3637	136.071	87.5554	319.724	348.476	386.7	303.952	365.046	346.235
Lzic	1477.26	-1.04255	6.64989e-14	9.42861e-13	719.523	925.948	876.635	1593.71	1716.64	1883.99	1737.67	1985.7	1855.49
1110004F10Rik	3802.74	-0.615187	6.71065e-14	9.50728e-13	2568.19	2905.06	2860.14	4203.48	4351.99	4208.86	4458.27	4267.94	4400.69
Ehd4	11095.4	1.26301	7.08923e-14	1.00357e-12	17337.2	19234.7	20604.7	7030.98	9886.02	6907.35	6843.13	5470.06	6544.4
Scoc	2327.53	-1.41149	7.11799e-14	1.00686e-12	1178.47	1263.36	1063.64	3008.93	2432.4	3882.88	2352.12	2931.63	2834.34
C4b	13437.6	2.51369	7.28532e-14	1.02972e-12	42821.8	24052.5	28717.1	6668.1	7042.78	3028.21	2882.4	1992.27	3733.08
Ktn1	4280.79	-1.15017	7.35582e-14	1.03887e-12	2251.86	2829.84	2436.42	5849.18	4571.77	6263.79	4362.88	4999.91	4961.48
Atp10a	5323.11	-1.38643	7.36766e-14	1.03972e-12	1814.36	2985.82	2722.86	7112.38	6146.84	6407.63	6829.1	6338.1	7550.87
Atp11c	2763.84	-0.669559	7.50306e-14	1.058e-12	2020.24	1924.91	1876.5	3162.91	2999.66	3097.33	3033.91	3299.49	3459.59
Mthfd1	4113.76	-1.63572	7.54256e-14	1.06191e-12	1191.34	2207.01	1882.98	5010.64	5664.71	5735.11	5411.28	5633.34	4287.42
Rnf227	699.293	-1.79054	7.53934e-14	1.06191e-12	157.63	280.993	276.718	680.639	943.459	849.992	993.222	1054.79	1056.2
Eps8	9124.41	-1.56498	7.55171e-14	1.06237e-12	2653.98	4553.41	3526	11515.9	9014.83	11225.5	12150.6	11880.4	15599
Cacybp	4210.91	-1.26454	7.58442e-14	1.06614e-12	1858.32	2730.27	2498.03	5305.84	6209.21	5510	4358.2	5248.59	4179.68
Olfm1	1576.69	1.34725	7.91636e-14	1.11193e-12	2443.81	2804.39	3104.43	1249.47	1182.05	851.86	832.361	778.89	942.938
Anp32b	10772.7	-1.15686	8.06112e-14	1.13138e-12	5087.06	7439.66	6279.13	12600.6	15108.2	14222	11320.1	13094.7	11802.4
Tdrkh	310.102	-1.24211	8.20882e-14	1.15122e-12	171.57	181.428	157.816	375.626	416.785	415.655	324.527	381.938	365.573
Tom1l1	504.394	-1.65191	8.26744e-14	1.15853e-12	232.692	248.911	214.024	754.195	602.903	828.509	422.727	579.944	655.637
Uba3	3548.94	-1.02579	8.28483e-14	1.16007e-12	1893.71	2427.16	1951.08	4084.81	3888.68	4795.45	4121.59	4307.35	4470.67
Rbis	1340.73	-1.22374	8.41449e-14	1.17731e-12	670.197	856.253	913.387	1623.14	2089.87	1984.87	1257.89	1403.88	1267.07
Kmt5c	1009	1.07257	8.43919e-14	1.17985e-12	1554.86	1383.94	1353.33	708.099	731.601	601.533	907.18	1018.19	822.308
Slc46a3	572.484	2.71816	8.47481e-14	1.18299e-12	1731.79	1056.49	1307.93	243.225	217.797	161.592	136.545	75.0737	221.922
Sp3	7780.77	-0.578552	8.47362e-14	1.18299e-12	5603.92	5484.89	5802.44	8112.74	8120.88	8990.3	9047.48	9387.03	9477.27
Clec11a	447.143	4.48032	8.77881e-14	1.22448e-12	1284.63	1758.97	717.738	118.67	23.7597	26.1536	40.2152	39.4137	14.7334
Dcbld1	402.427	-1.66004	8.91946e-14	1.24314e-12	160.847	164.834	122.145	509.008	359.366	546.423	563.948	591.206	604.07
Fancm	1118.36	-1.55121	9.13207e-14	1.27179e-12	373.166	597.386	508.038	1366.18	1280.06	1685.97	1227.97	1457.37	1569.11
Cntln	2079	-1.38789	9.15373e-14	1.27382e-12	892.166	1146.1	867.988	2802.98	2113.63	2688.22	2663.55	2325.41	3210.96
Rnf44	4336.61	0.670383	9.32708e-14	1.29694e-12	5587.83	5136.41	5957.01	3428.69	3588.71	3464.42	4113.17	3770.58	3982.62
Fcgr3	8777.92	1.40713	9.41594e-14	1.30829e-12	12884.9	16574.1	19336.8	5924.69	7378.38	5096.22	3935.48	3552.86	4317.81
Tspan14	3064.62	0.743607	9.55117e-14	1.32605e-12	4083.38	3804.46	4498.83	2604.86	2304.69	2488.33	2604.64	2594.74	2597.68
Taf1d	1757.01	-1.36149	9.59478e-14	1.33108e-12	787.079	997.855	1057.15	2145.87	2789.79	2366.9	1575.87	2181.83	1910.74
Enah	3100.57	-1.03532	9.75549e-14	1.35234e-12	1488.37	1999.03	1612.75	3243.33	3330.32	3878.2	4187.99	4130.93	4034.19
Cacna1d	484.573	2.12147	9.77417e-14	1.35388e-12	808.526	872.847	1195.51	291.282	200.968	169.064	258.125	215.837	348.998
Rad51ap1	694.215	-2.19666	9.80766e-14	1.35748e-12	142.618	321.925	165.382	858.154	1000.88	1027.46	893.151	1051.97	786.396
Loxl3	3174.65	1.16947	9.84187e-14	1.36117e-12	4130.56	5858.81	5007.95	2351.83	2053.24	2262.29	2572.84	2062.65	2271.71
Mtrr	1097.69	-1.2108	9.98501e-14	1.37991e-12	555.459	711.332	640.992	1277.91	1636.45	1501.03	1227.03	1286.58	1042.39
Agap2	785.367	2.34305	1.00836e-13	1.39246e-12	1536.63	1520.01	2146.73	324.627	508.854	192.416	282.442	267.45	289.143
Adgrf5	2029.48	1.89537	1.01339e-13	1.39834e-12	4956.24	3594.27	4203.74	1008.21	1359.25	1061.09	476.971	961.882	643.666
Obi1	864.595	-0.961984	1.01533e-13	1.39995e-12	543.664	592.961	541.546	1023.9	1057.31	1187.19	869.77	1029.45	935.572
Hyi	345.098	1.61056	1.02288e-13	1.40928e-12	661.618	492.29	549.113	185.361	194.038	178.405	347.908	240.236	256.914
Zfp386	1171.19	-0.806121	1.02587e-13	1.41232e-12	844.984	847.403	891.768	1571.16	1389.94	1557.07	1108.26	1103.58	1226.56
Eps8l1	146.819	4.27691	1.06848e-13	1.46985e-12	488.976	293.162	284.285	23.5379	10.8899	20.5493	19.64	90.0885	90.2421
Casp8ap2	2768.86	-0.958082	1.09183e-13	1.50083e-12	1487.3	1879.55	1727.33	3138.39	3280.82	3476.56	2951.61	3444.95	3533.26
Dkc1	4346.28	-1.91188	1.09762e-13	1.50763e-12	1104.48	2193.73	1675.44	5147.94	6858.64	6708.4	5626.38	5903.61	3897.91
Rad21	11928.6	-0.871881	1.10174e-13	1.51215e-12	7072.99	7736.15	7487.61	12427	12552.1	15823.9	14407.3	14599	15250.9
Slc52a3	116.958	2.57867	1.10477e-13	1.51515e-12	287.38	232.317	255.1	50.9989	37.6196	41.0985	29.9276	65.6895	52.4878
Sun1	3790.85	-1.0815	1.11228e-13	1.52428e-12	1910.87	2059.87	1780.29	4091.68	3595.64	4482.54	6019.18	5625.84	4551.7
Ubap2	5221.99	-0.940564	1.15913e-13	1.58728e-12	2974.6	3652.9	3252.52	5730.51	6468.58	6762.57	6520.47	6194.52	5441.23
Txnl1	4301.06	-0.926087	1.16127e-13	1.58901e-12	2271.16	3057.73	2715.3	5012.6	4983.6	5287.7	4895.97	5349.94	5135.51
Naa35	1908.74	-0.750945	1.16692e-13	1.59553e-12	1297.5	1401.64	1300.36	2094.88	2289.84	2345.42	2158.53	2278.49	2012.03
Map4k2	1238.63	1.12821	1.17717e-13	1.60833e-12	1899.07	1701.44	2092.68	986.632	816.74	801.421	1070.85	870.855	907.946
Prrg3	297.522	3.16794	1.18473e-13	1.61742e-12	1030.49	693.631	550.194	117.69	47.5194	87.8014	45.8266	75.0737	29.4668
Usp54	947.807	-1.2718	1.2071e-13	1.64672e-12	417.131	545.391	399.944	1082.74	1007.81	1198.39	1232.64	1459.24	1186.96
Cd38	4698.26	1.47912	1.2228e-13	1.66562e-12	8908.79	8837.99	9394.37	2942.24	4142.11	2651.79	2061.26	1936.9	1408.88
Spns2	412.345	2.10921	1.22235e-13	1.66562e-12	1172.04	850.722	643.154	231.456	230.667	155.988	144.026	166.101	116.946
Esrra	1276.02	1.03399	1.22636e-13	1.6692e-12	1684.61	1952.57	1989.99	886.595	992.958	868.673	1172.79	1005.05	930.967
Mcrip1	1900.35	0.747682	1.25827e-13	1.71134e-12	2646.47	2464.77	2416.96	1482.89	1604.77	1396.42	1727.38	1602.82	1760.64
Myo1g	2825.73	1.82181	1.28402e-13	1.74504e-12	4996.99	6045.76	6256.43	1597.64	2212.62	1083.51	1126.03	897.131	1215.51
Rad54b	516.652	-2.46958	1.30451e-13	1.77156e-12	64.3389	180.322	96.2028	587.468	560.333	738.839	700.492	879.301	842.567
Cd3e	1065.67	2.16245	1.31179e-13	1.7794e-12	2136.05	2005.67	3060.12	427.606	756.351	424.996	254.384	198.007	327.818
Dok3	1477.25	1.30448	1.31226e-13	1.7794e-12	1890.49	2635.13	2582.34	990.555	1053.35	834.113	1126.03	977.835	1205.38
Eng	3095.61	1.76739	1.32752e-13	1.79874e-12	6537.91	6115.46	6318.04	2360.66	2037.4	1175.04	918.403	1261.24	1136.31
Abcd1	2207.33	1.45362	1.34045e-13	1.81489e-12	3457.14	3931.68	4077.27	1373.05	1792.87	1020.92	1425.3	1345.7	1442.03
Rpl6l	2445.1	-1.10068	1.37024e-13	1.85384e-12	1350.04	1817.6	1625.72	3277.66	3278.84	3722.22	2209.03	2602.24	2122.53
Lrig1	4162.74	-1.36166	1.40091e-13	1.89391e-12	2204.68	1847.47	1641.93	4655.61	4453.96	5523.08	5345.81	4761.55	7030.6
Steap3	1292.24	2.11065	1.40835e-13	1.90254e-12	3788.49	2531.15	1962.97	783.617	431.635	702.411	474.165	535.839	419.902
Rora	679.167	1.8272	1.43657e-13	1.93921e-12	1521.62	1199.2	1163.08	381.511	283.137	429.666	333.88	305.925	494.49
Cdc25b	2637.44	-1.01385	1.45519e-13	1.96287e-12	1261.04	1518.91	1544.65	2587.21	2883.84	3260.79	3845.69	3361.43	3473.4
Suz12	4855.66	-1.05565	1.5152e-13	2.0423e-12	2711.88	3152.87	3194.15	5164.61	6509.17	7155.81	5146.61	5541.38	5124.46
Nol10	1534.84	-1.25972	1.52121e-13	2.04886e-12	700.222	1006.71	915.548	1874.21	2427.45	1977.4	1620.77	1582.18	1709.08
Was	2034.24	1.43933	1.53984e-13	2.0724e-12	3375.65	3782.34	4221.03	1302.43	1788.91	1104.99	980.128	806.104	946.622
Pcnp	3905.39	-0.817209	1.56494e-13	2.10462e-12	2571.41	2858.6	2714.22	4729.16	4603.45	5016.82	3704.47	4510.05	4440.28
Slc38a2	12460.3	-1.06796	1.57068e-13	2.11075e-12	5689.7	6609.96	6406.68	13307.8	12184.8	13724.1	15004	21357.5	17857.8
Vps26b	2162.95	0.819549	1.57497e-13	2.11494e-12	3256.62	2763.46	3002.83	1749.65	1679.02	1684.11	1632.92	1761.42	1936.52
Bzw2	1948.35	-1.03905	1.59595e-13	2.14152e-12	1144.16	1308.72	1236.58	2330.26	2822.46	2428.55	2116.44	2336.67	1811.29
Whrn	461.075	-1.6437	1.61943e-13	2.17141e-12	126.533	201.341	170.787	611.005	488.064	458.622	698.622	766.69	628.012
Bbx	5729.08	-1.18669	1.63147e-13	2.18592e-12	2696.87	3327.66	3240.63	5959.02	7454.61	7676.08	7822.32	7476.4	5908.1
Prpf39	2519.06	-0.807578	1.63976e-13	2.1954e-12	1723.21	1751.23	1774.89	2783.36	3177.86	3226.23	2477.44	2863.12	2894.19
Mcm7	6092.88	-1.73988	1.64306e-13	2.19819e-12	1486.23	3077.64	2138.08	7063.34	7110.1	8210.36	9438.41	8896.24	7415.51
Nme7	674.903	-1.02004	1.64487e-13	2.19897e-12	390.323	420.383	428.049	879.73	766.251	865.871	788.405	839.887	695.233
Cenpc1	1647.57	-1.05739	1.65538e-13	2.21139e-12	844.984	986.793	877.716	1785.94	1651.3	2200.64	2082.77	2117.08	2280.92
Tmem201	1216.89	-0.760137	1.6586e-13	2.21405e-12	835.333	750.051	744.761	1300.47	1269.17	1376.8	1511.34	1624.41	1539.64
Iqsec1	2191.43	0.918058	1.67578e-13	2.23533e-12	3634.08	2763.46	3104.43	1693.75	1680.01	1655.15	1690.91	1672.27	1828.78
Tuba1b	14990.5	-1.07563	1.73616e-13	2.31415e-12	7535.16	10902.3	8683.12	18584.2	20300.7	18274.8	17943.5	16983.5	15707.7
Runx1	3537.12	0.770839	1.74008e-13	2.31766e-12	4771.8	5220.49	4611.25	2826.51	2666.04	3065.58	2783.26	2773.97	3115.2
Padi2	1225.56	2.06008	1.75305e-13	2.33322e-12	2134.98	2117.4	3521.67	487.431	829.61	547.357	445.173	382.876	563.553
H3f3b	26081.3	-0.73947	1.7642e-13	2.34633e-12	17711.4	18170.5	18666.6	27543.3	30805.5	32722.8	32319.9	28209.9	28581.9
Npr1	446.077	2.26655	1.81322e-13	2.40973e-12	1410.09	764.432	711.253	249.11	155.428	195.218	195.465	166.101	167.593
Mettl7a1	530.866	2.46945	1.83012e-13	2.4304e-12	1752.16	646.062	1123.09	199.092	224.727	212.031	217.91	164.224	238.497
Ar	264.717	3.63261	1.83514e-13	2.43528e-12	1134.51	496.715	470.205	86.3058	51.4794	31.7579	22.4457	33.7832	55.2503
Herpud1	2208.25	0.883591	1.83675e-13	2.43562e-12	3363.85	3011.27	3043.9	1783.98	1686.94	1634.6	1992.99	1781.12	1575.55
Mocs1	763.642	1.13888	1.84361e-13	2.44291e-12	1147.38	1038.79	1302.52	562.949	541.524	480.105	670.565	540.531	588.416
Nkrf	576.635	-1.38815	1.86784e-13	2.47321e-12	285.236	361.75	236.724	687.504	837.53	787.41	640.637	650.326	702.6
Mapk14	5599.54	0.829778	1.89079e-13	2.50175e-12	7300.32	8001.65	8044.29	4493.78	4844.01	3797.88	4686.47	4703.37	4524.08
Igdcc4	349.648	3.73191	1.93178e-13	2.55411e-12	1149.52	1044.32	584.784	89.248	73.2591	46.7029	74.8189	69.4432	14.7334
Fam135a	1073.29	-1.2658	1.95199e-13	2.57894e-12	529.724	599.598	430.21	1271.05	1112.75	1365.59	1299.04	1422.65	1628.96
Map7d1	6420.5	0.908786	1.96196e-13	2.59021e-12	8757.6	8834.67	8970.65	5490.22	4493.56	4164.96	5816.24	5273.93	5982.69
Acot9	3317.1	-0.993269	1.96857e-13	2.59704e-12	1802.56	2396.18	2212.67	4309.4	4465.84	3987.49	3365.92	3418.67	3895.15
Ablim1	2947.21	1.41968	1.97826e-13	2.60791e-12	5792.65	4719.35	5992.68	1535.85	2525.46	2108.17	1270.99	1401.06	1178.67
Il12b	386.571	2.39832	1.98527e-13	2.61524e-12	670.197	932.585	1019.32	245.187	152.458	99.9441	129.063	107.918	122.471
Rbm18	2171.71	-0.97117	1.98747e-13	2.61623e-12	1117.35	1459.17	1391.16	2468.54	2644.26	2664.86	2421.33	2806.82	2571.9
Anks1b	289.487	-2.20927	2.02514e-13	2.66276e-12	73.9897	77.4389	49.7228	304.032	229.677	396.04	441.432	435.428	597.624
Tm6sf1	1403.2	1.69888	2.02577e-13	2.66276e-12	2169.29	2988.03	3026.61	652.197	1137.5	731.367	659.342	595.898	668.528
Man2b2	5257.28	1.01783	2.03578e-13	2.67396e-12	8074.53	7777.08	7623.81	3847.47	4204.48	3541.94	4835.17	3887.88	3523.13
Spata13	2857.1	1.05617	2.06277e-13	2.70745e-12	3964.35	3947.17	4584.23	1962.48	2213.61	1833.55	2400.75	2067.34	2740.41
Strip2	240.316	2.4134	2.09271e-13	2.74474e-12	534.013	517.734	562.084	147.112	100.979	55.1094	80.4304	78.8274	86.5588
Cep290	1306.23	-1.32218	2.1558e-13	2.82543e-12	538.302	829.702	624.778	1649.62	1579.03	1753.23	1482.35	1505.23	1793.79
Atp9a	425.62	3.22083	2.20692e-13	2.89033e-12	1583.81	754.476	852.854	190.265	98.0089	54.1753	111.293	81.6427	104.055
Eif3j1	2788.49	-1.11918	2.22283e-13	2.90904e-12	1491.59	1818.71	1659.23	3091.32	3900.55	3802.55	2763.62	3565.06	3003.77
2010016I18Rik	152.146	2.64838	2.23531e-13	2.92327e-12	337.779	325.243	415.077	89.248	44.5495	38.2963	39.2799	34.7216	45.1211
Kcnq5	408.494	-2.08514	2.26047e-13	2.95188e-12	89.0022	193.597	132.954	557.064	515.784	689.334	548.049	510.501	440.161
Piga	922.981	-1.14082	2.25993e-13	2.95188e-12	419.275	596.279	472.367	1099.42	1051.37	1129.27	1180.27	1245.29	1113.29
Nup88	3296.76	-0.9032	2.26713e-13	2.95629e-12	1948.4	2344.19	2287.25	3723.9	4162.9	4418.09	3548.29	3885.07	3352.77
Rev1	1220.39	-1.39063	2.26582e-13	2.95629e-12	602.641	627.255	563.165	1208.28	1706.74	1785.92	1436.52	1742.65	1310.35
Prex2	678.275	2.07619	2.2722e-13	2.96075e-12	1377.92	1464.7	1424.67	389.357	359.366	263.404	161.796	357.539	305.718
St8sia6	166.593	3.28637	2.30418e-13	3.00026e-12	471.819	350.688	398.863	47.0759	44.5495	33.6261	18.7047	75.0737	58.9336
Dpy30	1036.77	-1.19355	2.38121e-13	3.09832e-12	519.001	661.549	582.622	1449.54	1306.78	1275.92	1259.76	1295.02	980.693
Nfatc2	2274.52	1.85168	2.38776e-13	3.10461e-12	4116.62	4787.94	5000.39	1200.43	1833.46	819.168	940.848	893.377	878.48
Sh3bgrl3	4814.05	0.95931	2.39555e-13	3.11249e-12	6609.75	7511.57	8071.31	4028.91	4078.75	3306.56	3335.05	2970.1	3414.47
Flrt2	6899.58	-1.39658	2.44036e-13	3.16843e-12	3070.04	3550.02	2554.24	7960.73	6535.9	9656.28	8479.79	9065.15	11224.1
Ccdc74a	207.402	-1.81878	2.51601e-13	3.26429e-12	65.4112	65.2699	68.0986	223.61	218.787	258.734	397.476	303.11	266.122
9930021J03Rik	2661.44	-0.777744	2.53845e-13	3.29104e-12	1579.52	1791.05	1792.18	3102.1	2821.47	2927.33	3061.97	3322.01	3555.36
Bicc1	971.202	3.30059	2.59061e-13	3.35625e-12	2671.14	2688.24	1943.51	409.952	92.0689	239.119	151.508	204.576	340.71
Csnk2a1	5148.83	-0.743188	2.59338e-13	3.35742e-12	3705.92	3530.11	3547.62	5469.63	6246.83	6333.84	5445.88	6310.88	5748.79
Relt	570.416	1.66623	2.59781e-13	3.36074e-12	829.972	1230.17	1168.49	423.683	325.706	268.074	309.563	284.342	293.747
Polk	1908.63	-1.34413	2.64251e-13	3.41611e-12	772.067	1171.54	960.948	2239.05	2219.55	2914.26	2168.81	2418.31	2313.15
Cd3g	1601.29	2.53979	2.66258e-13	3.4396e-12	3427.12	3055.52	4954.99	533.526	955.339	478.237	299.276	215.837	491.728
Zranb2	4188.82	-0.86492	2.68285e-13	3.4633e-12	2443.81	3062.16	2784.48	4845.87	5176.65	5075.67	4326.41	5093.75	4890.57
Sephs1	3365.79	-0.805712	2.68486e-13	3.46342e-12	1866.9	2296.62	2109.98	3709.19	3630.29	3626.01	4300.22	4685.54	4067.34
Nagpa	1394.41	1.09275	2.75231e-13	3.54788e-12	2395.55	2148.38	2353.19	1195.53	1137.5	901.365	900.633	736.661	780.871
Rps6ka6	1150.59	-3.32938	2.75743e-13	3.55194e-12	58.9773	292.055	162.14	1616.27	1626.55	1913.88	1517.89	2202.48	965.038
Pde1a	1441.5	-1.36581	2.81001e-13	3.61709e-12	529.724	422.595	504.795	1135.71	1508.74	1111.53	2292.27	2421.13	3047.05
Rtl8c	120.717	3.07248	2.87946e-13	3.70383e-12	346.358	212.404	270.233	17.6534	42.5695	38.2963	47.6971	39.4137	71.8254
Hexim1	2033.79	0.838927	2.88635e-13	3.70741e-12	2933.85	2641.77	2527.22	1636.87	1483.99	1409.49	1887.31	1765.17	2018.48
Lyrm4	374.551	-1.13671	2.88633e-13	3.70741e-12	240.199	231.21	217.267	504.104	503.904	506.259	342.297	427.92	397.802
Rfc1	4175.27	-0.873227	2.89236e-13	3.71247e-12	2586.42	2892.9	2518.57	4213.29	5123.19	5312.92	5119.49	4967.07	4843.61
Psenen	1597.72	0.827196	2.90841e-13	3.73042e-12	2269.02	2143.95	2246.17	1360.3	1228.58	1164.77	1198.04	1357.9	1410.72
Cxcr6	2655.03	2.97245	2.99055e-13	3.83306e-12	6165.81	4796.79	8829.04	533.526	1499.83	488.512	545.243	374.43	662.083
Dcaf11	1493.84	0.996006	3.02468e-13	3.87405e-12	2171.44	2047.71	2385.61	1089.61	1210.76	1011.58	1207.39	1031.33	1289.17
Il17ra	1743.54	1.06957	3.04813e-13	3.90131e-12	2853.43	2757.93	2870.95	1555.47	1270.16	1216.14	1180.27	904.638	1082.91
Ecscr	298.185	2.19339	3.14711e-13	4.02227e-12	659.474	757.795	607.483	148.093	174.238	120.493	42.0857	96.6574	77.3504
Fam107b	3429.23	1.22462	3.14545e-13	4.02227e-12	5291.88	5706.14	6449.91	2626.44	2758.11	2082.01	1713.35	1883.41	2351.82
Dock3	255.12	-2.66779	3.22598e-13	4.12016e-12	28.9525	87.3953	63.7749	345.223	358.376	439.941	259.061	328.448	384.91
Irf2bp2	4742.42	0.66382	3.29036e-13	4.1994e-12	5712.22	5929.61	5926.74	3763.13	3505.55	3820.29	5082.08	4367.41	4574.72
Scand1	1214.47	1.45361	3.3201e-13	4.23436e-12	2074.93	1997.92	2006.21	735.56	894.95	589.39	1068.04	719.769	843.488
Haus6	1892.92	-1.42049	3.38614e-13	4.31553e-12	669.125	964.667	1026.88	2172.36	2321.52	2627.5	2048.17	2782.42	2423.65
Col5a1	19534.5	1.50012	3.40022e-13	4.33042e-12	37241.5	32032	25466.7	13860.9	8830.7	10801.4	18203.5	15955	13418.5
Adgre1	16965.5	1.59454	3.40963e-13	4.33933e-12	26621.3	34176	34861.1	8845.36	14645.9	8184.21	8883.81	7954.06	8517.75
Tmx2	1889.06	-0.739582	3.47892e-13	4.4244e-12	1366.13	1400.54	1345.76	2156.66	2242.32	2466.84	2152.92	1969.75	1900.61
Mllt6	3527.04	1.19968	3.55032e-13	4.51201e-12	5778.71	4681.73	5812.17	2347.91	2621.49	2115.64	3267.72	2800.25	2317.75
Htatip2	497.512	2.2234	3.55913e-13	4.51684e-12	1041.22	1027.72	1280.9	275.59	301.946	140.109	112.228	122.933	174.959
Msh6	4344.88	-1.47029	3.55882e-13	4.51684e-12	1381.14	2478.04	1701.39	5018.48	4673.74	5713.63	5871.42	6169.18	6096.87
Prrc1	1803.91	0.888544	3.59386e-13	4.5577e-12	2786.95	2598.63	2386.7	1530.95	1336.48	1331.03	1392.57	1317.54	1554.37
Cks1b	2413.72	-1.74714	3.60092e-13	4.56345e-12	572.616	1247.87	1018.24	3240.39	3174.89	3113.21	3025.49	3292.92	3037.85
Relb	1932.28	0.911385	3.62027e-13	4.58474e-12	2584.28	2813.24	2789.88	1456.41	1614.67	1282.46	1708.68	1468.63	1672.24
Pdgfrb	4432.7	1.47247	3.76578e-13	4.76566e-12	9225.13	6107.72	5925.66	2994.22	2485.86	2181.02	4102.88	3469.34	3402.5
Ptges3	6176.12	-1.02925	3.85108e-13	4.8702e-12	3258.77	4328.83	3832.98	7430.14	7653.6	8224.37	6061.27	7075.7	7719.39
Rad51	1498.51	-2.0976	3.85969e-13	4.87766e-12	268.079	709.119	423.725	1846.75	2029.48	2118.44	2134.21	2011.98	1944.81
Fez1	1252.1	-1.77522	3.86521e-13	4.88122e-12	320.622	542.072	603.159	1606.46	1557.25	1853.17	1334.58	1536.2	1915.34
Mrps2	1606.15	-0.852113	3.87851e-13	4.89459e-12	1080.89	1185.92	1049.58	1948.74	2216.58	1821.41	1797.53	1676.02	1678.69
Mcm8	721.799	-1.89842	3.89511e-13	4.91209e-12	176.932	367.282	241.048	850.308	1003.85	1072.3	960.488	1021.94	802.05
Hspd1	13329.1	-1.47455	4.00383e-13	5.04567e-12	5260.78	8349.02	6325.61	15352.6	19866.1	20180.3	14155.7	17693	12778.5
Cbwd1	706.849	-1.51904	4.03865e-13	5.08598e-12	239.126	345.156	375.083	832.654	920.689	995.705	766.894	859.594	1026.73
Ampd3	505.376	1.55381	4.04175e-13	5.08634e-12	798.875	1178.18	1024.72	363.857	277.197	381.095	156.185	193.315	174.959
Rbms1	11910.5	-0.865665	4.10154e-13	5.15798e-12	6680.52	8759.44	7817.29	13542.2	14194.5	14641.3	13870.5	13013.1	14675.4
Thoc1	2038.23	-0.81814	4.11522e-13	5.17157e-12	1297.5	1452.53	1592.21	2448.93	2618.52	2588.27	1981.77	2239.07	2125.29
Synrg	2224.92	0.785334	4.19573e-13	5.26907e-12	3090.41	3267.92	3356.29	1681	2029.48	1926.03	1647.89	1492.09	1533.2
Lrrn3	813.153	-1.91437	4.27449e-13	5.36424e-12	268.079	226.785	153.492	914.056	659.332	870.541	1133.51	1299.71	1792.87
Adss	4666.67	-1.10894	4.27838e-13	5.36539e-12	2270.09	3033.39	2854.74	5500.03	5340.99	6754.17	5036.25	5900.79	5309.55
Tpra1	1086.08	1.23165	4.29924e-13	5.3878e-12	1971.99	1441.47	1702.47	845.404	616.763	716.422	823.008	819.242	837.963
Timm13	1041.02	0.893849	4.32285e-13	5.41363e-12	1470.14	1409.39	1364.13	809.116	725.662	749.114	1065.23	887.747	888.609
Stam	2486.05	-1.23296	4.38479e-13	5.48738e-12	1291.07	1460.28	1197.67	2929.49	2565.06	3786.67	2745.86	3216.91	3181.5
Rrm1	7916.46	-1.53423	4.42268e-13	5.53096e-12	2462.04	4695.01	3142.27	9372.02	10060.3	10397	10701.9	10955.1	9462.53
Acta2	3014.47	4.34884	4.51039e-13	5.63674e-12	6667.66	8586.87	9917.54	681.619	345.506	208.295	101.941	403.521	217.318
Wnt16	62.8006	8.18298	4.52906e-13	5.65614e-12	198.378	214.616	150.249	1.96149	0	0	0	0	0
Dpp4	1012.11	1.84262	4.55543e-13	5.68514e-12	1930.17	2242.41	2179.16	732.618	679.132	359.612	350.714	285.28	349.918
Alg6	816.635	-1.26883	4.67796e-13	5.83401e-12	383.889	496.715	421.563	938.575	932.569	1265.65	979.193	963.759	967.801
Mat2a	7028.61	-0.815477	4.73233e-13	5.89775e-12	4822.2	4942.81	5013.36	7751.83	9693.97	8562.5	7008.67	8126.73	7335.4
Grik5	1193.37	-1.48208	4.8795e-13	6.071e-12	414.986	583.004	384.811	1499.56	1097.9	1264.71	2030.4	1857.14	1607.78
Otx1	77.3555	-2.77327	4.87915e-13	6.071e-12	10.7232	15.4878	12.9712	99.0555	91.0789	77.5267	150.573	113.549	125.234
Slc9a5	691.455	-1.80658	4.88146e-13	6.071e-12	190.872	298.693	219.429	771.848	761.301	946.2	1171.85	1132.67	730.225
Adcy3	1435.96	1.46803	4.89483e-13	6.08343e-12	2865.23	1786.63	2721.78	777.733	941.479	946.2	1056.82	978.774	849.013
Top2a	16769.8	-1.97075	4.90278e-13	6.08911e-12	3473.23	8657.67	5971.06	19904.3	24089.4	26959.7	21296.3	21416.7	19159.9
Haus2	1635.36	-1.19627	4.90995e-13	6.09381e-12	818.176	1041	836.641	1784.96	1906.72	2484.59	1942.49	1980.07	1923.63
Chmp1a	4272.84	0.716838	5.06292e-13	6.27503e-12	5341.2	5368.73	5921.34	3475.77	3569.9	3073.98	3822.31	3782.78	4099.57
Psmd7	3915.49	-0.763779	5.06106e-13	6.27503e-12	2524.23	3189.38	2942.29	4958.66	4880.64	4857.1	3908.35	4064.3	3914.48
Pidd1	902.614	-1.39846	5.08222e-13	6.29461e-12	318.478	446.933	429.13	1008.21	1048.4	1091.91	1531.92	1172.09	1076.46
Gtse1	2099.62	-1.95414	5.16729e-13	6.39559e-12	407.48	994.537	697.2	2573.48	2512.59	3046.89	3122.76	2804	2737.65
Wfdc17	3596.85	2.06552	5.25209e-13	6.49608e-12	7807.53	6270.34	9799.72	1883.04	2686.83	1134.88	833.296	891.5	1064.49
Shank1	71.0147	4.00737	5.2607e-13	6.50227e-12	218.752	191.385	137.278	20.5957	7.91991	5.60434	16.8343	13.1379	27.6251
Mzt1	2163.93	-0.712239	5.35415e-13	6.61323e-12	1489.45	1612.94	1590.05	2588.19	2360.13	2738.66	2307.23	2474.62	2314.07
Edf1	2490.38	0.679728	5.39594e-13	6.66029e-12	3308.09	2976.97	3209.28	1936.98	2073.04	1917.62	2452.19	2187.46	2351.82
Plekho1	2784.71	1.25305	5.5652e-13	6.86451e-12	4310.71	4544.56	5082.54	2059.57	2284.89	1503.83	1868.6	1554.96	1852.73
Ebf2	208.163	2.85845	5.67038e-13	6.98945e-12	692.716	513.309	283.204	92.1902	52.4694	60.7137	44.8914	73.1969	60.7753
Meis2	1196.53	-1.49995	5.69876e-13	7.01964e-12	505.06	534.328	389.135	1507.41	994.938	1537.46	1635.73	1759.54	1905.21
Mindy4	546.871	-1.26607	5.73313e-13	7.05715e-12	290.597	289.843	218.348	664.947	552.414	703.345	740.708	751.676	709.966
Cep44	782.779	-1.43178	5.75002e-13	7.07311e-12	314.188	436.977	358.869	851.289	902.869	1239.49	1016.6	943.114	981.613
Cd207	130.819	-3.91595	5.80333e-13	7.13382e-12	0	13.2752	10.8093	116.709	94.0489	151.317	274.024	277.773	239.418
Rhobtb1	457.837	1.72017	5.84718e-13	7.18283e-12	909.323	892.76	825.831	280.494	240.567	276.481	317.981	172.67	204.426
Nudt16	442.062	1.41805	5.90435e-13	7.24812e-12	693.788	758.901	858.259	229.495	295.017	339.997	294.6	256.189	252.31
Gm6136	5687.55	-0.997784	6.11938e-13	7.50696e-12	3106.5	4176.17	4014.58	7091.78	7341.75	8125.36	5672.21	6238.63	5420.97
Adcy4	475.253	2.12801	6.28215e-13	7.70141e-12	986.53	992.324	1089.58	289.32	248.487	164.394	112.228	163.285	231.13
Clec2i	262.668	2.28707	6.53744e-13	8.00892e-12	650.895	577.473	561.003	145.151	156.418	65.384	65.4666	71.32	70.9045
Mak16	948.889	-1.21767	6.65281e-13	8.14473e-12	441.794	652.699	563.165	1219.07	1365.19	1270.32	1084.87	1027.57	915.313
Ilf2	2322.17	-0.93416	6.65898e-13	8.14674e-12	1255.68	1653.87	1266.85	2682.34	2575.95	2720.91	2853.41	2944.77	2945.76
Kit	849.991	2.03949	6.68903e-13	8.17795e-12	2613.23	1391.69	1493.85	465.855	503.904	368.018	304.887	304.987	203.505
Racgap1	3645.84	-1.24244	6.7261e-13	8.2177e-12	1360.77	2208.11	1959.73	4163.27	4329.22	4587.15	4655.61	4598.27	4950.43
Erp29	3209.7	0.961785	6.77066e-13	8.26653e-12	4305.35	4835.51	5203.6	2522.48	2637.33	2205.31	2603.7	2470.86	2103.19
Wwtr1	7157.5	-1.18383	6.80479e-13	8.30258e-12	3798.14	3780.12	3157.4	7882.27	6787.36	9718.86	10184.7	8467.38	10641.2
Sbk3	105.518	-4.89711	6.83157e-13	8.32962e-12	12.8678	2.21254	6.48559	79.4405	277.197	287.69	119.71	106.042	58.0128
Ubr7	2765.41	-0.693416	6.89439e-13	8.40053e-12	1805.78	2138.42	1875.41	3005.01	3229.34	3175.79	3257.43	3183.13	3218.33
Trbc2	1525.35	2.94595	6.91211e-13	8.41643e-12	3702.7	2785.59	4865.27	528.623	722.692	222.306	267.478	193.315	440.161
Nhs	765.422	-1.92915	6.94497e-13	8.45073e-12	248.777	285.418	204.296	812.059	860.3	1139.55	1280.34	1325.99	732.066
R3hdm4	1691.27	0.828332	7.12572e-13	8.66482e-12	2245.43	2193.73	2429.93	1298.51	1335.49	1234.82	1653.5	1340.07	1489.92
Adh7	546.539	-2.30206	7.28056e-13	8.8464e-12	90.0745	161.515	126.469	454.086	782.091	627.686	707.974	747.922	1221.03
Tex264	1846.08	0.950843	7.28487e-13	8.8464e-12	2852.36	2232.45	2548.84	1353.43	1221.65	1374	1832.13	1570.92	1628.96
H2-Eb2	77.9807	2.51449	7.32174e-13	8.88519e-12	197.306	178.109	168.625	31.3839	41.5795	22.4174	24.3162	17.83	20.2584
Rbm25	6791.47	-0.90224	7.33799e-13	8.89891e-12	3931.11	4845.46	4784.2	7811.65	8613.89	8918.38	6769.24	8129.55	7319.74
Hectd2	345.609	-1.80751	7.39239e-13	8.95886e-12	110.448	153.772	123.226	362.876	459.355	533.347	443.302	373.492	550.661
Trp53inp2	1497.85	1.91677	7.42106e-13	8.98757e-12	3201.93	2461.45	2695.84	856.192	689.032	668.785	772.506	708.508	1426.38
Cinp	1352.2	-0.890266	7.45557e-13	9.02329e-12	775.284	961.349	969.595	1592.73	1744.36	1678.5	1431.85	1545.58	1470.58
Spn	2613.43	1.83651	7.50215e-13	9.07357e-12	5089.21	4213.78	6296.42	1232.8	2045.32	1090.04	1380.41	1014.43	1158.41
Slc38a7	1078.87	1.0785	7.56433e-13	9.14264e-12	1792.91	1651.66	1632.21	719.868	859.31	824.772	875.382	692.555	661.162
Hace1	1322.1	-1.01344	7.7157e-13	9.31935e-12	752.765	854.04	767.461	1584.89	1469.14	1738.28	1444.01	1475.2	1813.13
Utp4	2738.05	-1.53604	7.94689e-13	9.59216e-12	980.096	1593.03	1381.43	3397.31	4047.07	4022.98	3203.19	3617.61	2399.7
Cep55	1462.24	-1.98026	7.99497e-13	9.64373e-12	293.814	715.757	563.165	1976.21	1846.33	2381.85	1749.83	1797.08	1836.15
Ckap5	7442.31	-1.02864	8.0331e-13	9.68325e-12	3625.5	5054.55	4392.9	8400.1	8291.15	9977.6	9234.53	9301.63	8702.84
Ints13	1966.44	-0.960567	8.12832e-13	9.79148e-12	1038	1367.35	1140.38	2102.72	2351.22	2445.36	2302.55	2455.85	2494.55
Anpep	3805.23	1.89894	8.20029e-13	9.86498e-12	11263.6	6232.72	6278.05	1900.69	2767.02	1707.46	1546.88	1227.46	1323.24
Rhod	604.991	-1.4512	8.19898e-13	9.86498e-12	240.199	381.663	254.019	792.444	858.32	743.509	758.477	739.476	676.816
Cdk4	9485.92	-0.923233	8.27066e-13	9.943e-12	4649.56	6250.42	5396.01	10500.9	9463.3	10937.8	13332.7	12197.6	12644.9
Ska3	717.336	-2.16961	8.28448e-13	9.95297e-12	126.533	304.224	210.782	828.731	870.2	1186.25	1008.19	1094.2	826.913
Zfp184	123.487	-1.83385	8.35697e-13	1.00334e-11	40.748	44.2508	45.3991	142.208	152.458	169.998	184.242	178.3	153.78
Itga11	486.281	6.29747	8.60147e-13	1.032e-11	1777.9	1684.85	836.641	42.1721	6.92992	5.60434	4.67618	14.0763	3.68335
Eef1e1	1083.14	-1.3851	8.6407e-13	1.03602e-11	414.986	654.912	628.021	1396.58	1538.44	1499.16	1064.3	1340.07	1211.82
Cd5	500.052	2.81341	8.73087e-13	1.04614e-11	967.228	797.621	1866.77	226.553	177.208	113.021	159.926	81.6427	110.501
Dglucy	3140.7	-1.19949	8.73889e-13	1.0464e-11	1383.29	2077.57	1641.93	3841.59	3560.99	4315.34	3876.56	3476.85	4092.2
Irag2	1182.81	1.69615	8.89123e-13	1.06394e-11	2168.22	2250.15	2509.92	715.945	943.459	479.171	588.264	454.196	535.928
Hlx	922.98	1.52982	8.91918e-13	1.06598e-11	1458.35	1396.11	1571.67	584.525	521.724	426.864	893.151	563.053	891.371
Zwilch	969.289	-2.01007	8.92013e-13	1.06598e-11	190.872	443.614	369.678	1182.78	1289.95	1571.08	1177.46	1371.97	1126.18
Iglc2	143.315	4.33961	8.96118e-13	1.07018e-11	493.265	153.772	502.633	12.7497	17.8198	26.1536	14.9638	17.83	50.6461
Mastl	1297.24	-2.31605	9.04576e-13	1.07956e-11	188.727	554.241	311.308	1476.02	1684.96	2087.62	1828.39	1699.48	1844.44
Taok2	3486.23	0.75487	9.2068e-13	1.09805e-11	4397.56	4004.7	4377.77	2693.13	2519.52	2361.3	3754.98	3923.54	3343.56
Evi5	3474.66	-1.01881	9.27038e-13	1.1049e-11	2043.83	2014.52	1811.64	3710.17	3453.08	4730.06	4370.36	4318.62	4819.67
Ccnb2	2071.72	-1.61358	9.35692e-13	1.11448e-11	598.352	1157.16	832.317	2434.21	2460.12	3023.54	2859.02	2788.99	2491.79
Tbc1d22a	2107.1	1.06865	9.45686e-13	1.12564e-11	3172.98	3027.86	3357.37	1329.89	1738.42	1488.89	1806.88	1380.42	1661.19
Rps27l	4561.71	-1.15365	9.49935e-13	1.12995e-11	2149.99	2999.1	3101.19	5654.01	5796.38	6903.62	4542.45	4887.3	5021.33
Rragb	310.418	-2.0357	9.5673e-13	1.13728e-11	84.7129	126.115	108.093	463.893	324.716	518.402	431.144	442.935	293.747
Mphosph8	1430.13	-1.10501	9.62855e-13	1.14381e-11	705.583	859.572	858.259	1698.65	1509.73	2003.55	1680.62	1905.93	1649.22
Adamts16	78.4599	5.36401	9.64497e-13	1.14501e-11	127.605	350.688	155.654	5.88448	1.97998	7.47246	5.61142	31.9063	19.3376
Wdr43	4200.05	-1.35973	9.71172e-13	1.15217e-11	1793.98	2693.77	2339.13	5193.06	6728.95	5597.8	4441.44	5212.93	3799.38
Dok1	1836.95	1.02964	9.80382e-13	1.16233e-11	2474.9	3177.21	2989.85	1396.58	1484.98	1351.58	1340.19	1055.72	1261.55
Renbp	867.017	1.76066	9.82351e-13	1.1639e-11	1899.07	1572.01	1798.67	447.221	737.541	370.821	314.24	325.632	337.948
Afdn	4201.41	-0.917236	9.91561e-13	1.17404e-11	2750.49	2370.74	2249.42	4370.21	4282.69	5266.21	5631.06	5710.3	5181.56
Eepd1	503.045	2.82095	1.00096e-12	1.18439e-11	1750.02	737.882	1076.61	234.399	170.278	99.9441	135.609	118.241	204.426
Phldb2	1108.11	1.8946	1.00876e-12	1.19284e-11	2146.77	2229.13	1903.52	756.156	371.246	561.368	520.927	661.587	822.308
Aasdhppt	962.613	-0.967842	1.0232e-12	1.20913e-11	624.087	618.405	644.235	1133.74	1236.5	1319.82	904.374	1030.39	1151.97
Eny2	1551.95	-1.02885	1.02783e-12	1.2138e-11	899.672	839.659	864.745	1544.68	1742.38	2025.97	1832.13	1963.18	2255.13
Ttc3	7314.06	-1.14691	1.06111e-12	1.25228e-11	4432.95	4328.83	3495.73	8441.29	8437.67	10263.4	9747.04	9411.43	7268.18
Ticam2	217.71	2.27277	1.06538e-12	1.25649e-11	421.42	511.097	531.818	124.555	121.769	56.9775	64.5313	57.2437	69.9837
Abhd15	249.013	1.72473	1.0784e-12	1.27101e-11	418.203	388.301	472.367	101.998	149.488	135.438	220.716	152.024	202.584
Tmem71	421.66	1.85907	1.10276e-12	1.29888e-11	805.309	627.255	1199.83	229.495	269.277	226.976	159.926	131.379	145.492
Slc6a6	11833.1	1.13379	1.10969e-12	1.30619e-11	19310.3	16462.4	20131.3	8085.28	10174.1	7217.46	9429.06	7655.64	8032.47
Sema3b	197.007	3.02048	1.11086e-12	1.30671e-11	718.451	391.62	308.065	57.8641	51.4794	65.384	82.3008	64.7511	33.1502
Prickle3	260.593	1.66006	1.11728e-12	1.3134e-11	456.806	381.663	573.974	149.074	127.709	169.998	174.889	146.394	164.83
Il6ra	3192.44	1.15091	1.12316e-12	1.31945e-11	4586.29	4793.47	5561.39	2283.18	2542.29	1903.61	2264.21	2063.59	2733.97
Shank3	727.032	1.77461	1.12642e-12	1.32243e-11	1649.22	1245.66	1162	364.838	393.025	427.798	539.632	469.211	291.906
Ttyh2	1454.83	1.47775	1.1485e-12	1.34746e-11	3066.82	2302.15	2271.04	918.96	943.459	880.816	1178.4	761.06	770.741
Smu1	3623.73	-0.820477	1.1523e-12	1.35105e-11	2315.13	2710.36	2639.63	4081.87	4990.53	4463.86	3645.55	3946.06	3820.56
Plk4	2060.58	-1.49796	1.15915e-12	1.3582e-11	676.631	1271.1	847.45	2679.4	2520.51	2693.82	2521.4	2682.01	2652.93
Laptm5	25412.3	1.44872	1.16583e-12	1.36514e-11	44629.8	44655.7	52270.6	15817.5	23198.4	12843.3	11967.3	10679.2	12648.6
Abce1	9120.98	-1.34302	1.17598e-12	1.37612e-11	3636.22	5974.96	4785.28	10574.4	12556	13389.7	10053.8	11591.4	9526.99
Mfng	655.378	2.1709	1.182e-12	1.38227e-11	1528.05	1133.93	1472.23	322.666	427.675	168.13	303.952	262.758	279.014
Kif4	1855.27	-1.85356	1.18499e-12	1.38487e-11	397.829	898.291	616.131	2229.24	2012.65	2667.67	2808.52	2591.92	2475.21
Fgd1	1129.77	-1.19238	1.18752e-12	1.38692e-11	514.711	623.936	492.904	1256.34	1262.24	1209.6	1931.26	1435.78	1441.11
Fbrs	2874.11	0.958666	1.18865e-12	1.38734e-11	3890.36	3948.28	4391.82	2239.05	2277.96	1776.58	2646.72	2455.85	2240.4
Ints7	2908.23	-0.747776	1.19815e-12	1.39753e-11	1855.11	2180.46	2019.18	3202.14	3367.94	3596.12	3104.05	3431.81	3417.23
Gmnn	918.827	-1.13632	1.20631e-12	1.40614e-11	454.662	579.685	572.893	1015.07	1172.15	1345.04	1033.44	1067.92	1028.58
Tmem33	3338.64	-0.635223	1.21934e-12	1.4204e-11	2351.59	2559.91	2530.46	3681.73	3805.52	4070.62	3477.21	3810.93	3759.78
Skp2	1823.81	-1.30566	1.22906e-12	1.43081e-11	754.91	1060.91	852.854	2073.3	2151.24	2371.57	1941.55	2391.1	2816.84
Slc39a4	153.414	2.89532	1.23755e-12	1.43977e-11	371.021	295.374	433.453	21.5764	68.3092	57.9115	43.0209	39.4137	50.6461
Peds1	1617.66	0.916191	1.24648e-12	1.44922e-11	2374.11	2280.02	2540.19	1247.51	1429.54	1135.81	1096.1	1167.4	1288.25
Strap	5556.3	-0.857088	1.24948e-12	1.45177e-11	3307.02	4193.87	3811.36	6311.11	7324.92	6854.11	5785.38	6466.66	5952.3
Robo4	570.778	2.33978	1.27155e-12	1.47645e-11	1272.84	1181.5	1365.22	253.033	263.337	238.185	118.775	309.679	134.442
Ccdc141	527.646	-1.4462	1.27349e-12	1.47776e-11	268.079	220.148	208.62	590.41	521.724	786.476	688.334	735.722	729.304
Ddx11	957.375	-1.28702	1.28705e-12	1.49157e-11	373.166	580.792	455.072	1147.47	1068.2	1221.75	1371.06	1233.09	1165.78
Fyttd1	3792.84	-1.09884	1.28691e-12	1.49157e-11	2129.62	2579.82	2324	3975.95	5464.74	5623.02	3951.38	4191.93	3895.15
Gpr155	529.32	1.86908	1.30957e-12	1.5167e-11	1307.15	679.25	1038.77	266.763	264.327	297.03	260.931	368.8	280.856
Naa60	1588.27	0.750063	1.35093e-12	1.56359e-11	2295.83	2156.12	2219.15	1334.8	1406.77	1225.48	1139.12	1204.93	1312.19
Siva1	1929.72	-1.38924	1.35607e-12	1.56853e-11	797.802	1130.61	884.201	2732.36	2040.37	2593.88	2532.62	1960.36	2695.29
Phf19	1342.34	-2.14029	1.35789e-12	1.56963e-11	212.318	538.753	389.135	1498.58	1419.64	2107.23	2186.58	1886.23	1842.6
Acaa1a	2897.86	0.594547	1.36137e-12	1.57264e-11	3921.46	3867.52	3708.67	2452.85	2664.06	2497.67	2363.34	2411.74	2193.44
Il6st	11353.5	1.15511	1.39543e-12	1.61095e-11	18976.8	17458	14089.9	8662.94	7134.85	6889.6	8404.97	9497.76	11066.6
Mtbp	1067.7	-1.48634	1.40657e-12	1.62277e-11	352.792	581.898	469.124	1105.3	1398.85	1428.17	1306.53	1358.83	1607.78
Acad12	243.746	1.61992	1.40941e-12	1.62502e-11	505.06	375.025	457.234	123.574	177.208	134.504	153.379	135.133	132.601
Rasgrp3	388.989	1.9301	1.41696e-12	1.63268e-11	888.949	771.07	724.224	186.342	219.777	219.503	157.12	227.098	106.817
Kif23	2537.92	-1.91956	1.46763e-12	1.68998e-11	503.988	1226.85	842.045	3125.64	2960.07	3646.56	3392.1	3888.82	3255.16
Mdm2	8167.8	-1.48666	1.50896e-12	1.73646e-11	3434.63	4699.43	4044.84	9974.2	10388.9	13766.1	7643.69	7897.76	11660.6
Cotl1	10815.7	1.37984	1.51008e-12	1.73664e-11	18205.8	19201.5	20040.5	6952.52	9682.09	5440.88	6391.41	5374.34	6052.67
Ppfibp1	6960.44	-0.907767	1.52978e-12	1.75817e-11	4045.84	5058.97	4398.31	7790.08	8151.56	9391.01	8275.91	8280.63	7251.6
Mga	7835.49	-1.07458	1.55649e-12	1.78773e-11	4093.03	4915.16	4376.69	7873.44	9605.86	10709.9	9657.26	10775	8513.15
Bcl3	1131.1	1.59391	1.55909e-12	1.78957e-11	1699.62	2287.77	2394.26	793.424	780.111	540.819	667.759	563.053	453.052
E2f1	2266.24	-1.10112	1.58333e-12	1.81624e-11	1005.83	1402.75	1087.42	2627.42	2268.06	2603.22	3385.56	2853.74	3162.16
Pou2af1	176.016	3.98743	1.58528e-12	1.81732e-11	683.065	283.205	418.32	33.3454	29.6997	24.2855	11.2228	33.7832	67.2212
Arhgef3	2077.09	1.69521	1.5894e-12	1.82088e-11	4441.53	3543.38	4675.03	1233.78	1737.43	938.727	778.117	565.868	779.95
Rin1	3574.57	-1.91894	1.59586e-12	1.82712e-11	620.87	1502.31	1097.14	4276.06	3624.35	4276.11	6439.11	5439.09	4896.1
Mgst1	1409.95	3.2642	1.61278e-12	1.84533e-11	6097.18	2014.52	2955.27	679.658	242.547	229.778	143.091	132.317	195.218
Bard1	688.931	-1.45461	1.62612e-12	1.85942e-11	248.777	344.05	380.488	722.811	988.008	956.474	804.304	853.964	901.501
Clta	9157.18	0.700982	1.63553e-12	1.86899e-11	12080.7	13232.1	13832.7	7784.19	8665.37	7631.25	6655.15	5975.87	6557.29
Tjp1	6197.19	-1.03198	1.6481e-12	1.88215e-11	3253.4	3561.08	2914.19	6861.31	5743.91	7287.51	7578.22	8843.68	9731.42
Igf1	3082.49	4.35583	1.65513e-12	1.88899e-11	11256.1	7889.92	6841.21	796.367	352.436	120.493	148.703	158.593	178.643
Cln8	3347.83	0.921245	1.66318e-12	1.89697e-11	4613.1	5391.96	5298.72	2562.69	3100.64	2418.27	2242.7	2379.84	2122.53
Mefv	1026.09	1.58575	1.67248e-12	1.90637e-11	1477.65	1947.03	2392.1	692.408	756.351	489.446	508.769	467.334	503.698
Lig1	3708.42	-1.57664	1.68196e-12	1.91597e-11	1078.75	1968.05	1533.84	4172.1	4360.9	5128.91	5737.68	5269.24	4126.28
Bclaf1	7392.21	-0.789548	1.68453e-12	1.91768e-11	4720.33	5661.89	4836.08	7959.74	9122.74	9221.95	7973.83	8727.32	8305.96
Tbc1d32	947.326	-1.00978	1.72052e-12	1.95742e-11	605.858	581.898	558.841	1122.96	1049.39	1344.11	1035.31	1036.02	1191.56
Ctsa	15206.6	0.846946	1.73796e-12	1.97601e-11	22321.3	21280.2	23568.6	11406.1	14476.6	11461.8	11382.8	10618.2	10343.8
Thoc2	6165.28	-0.789236	1.73937e-12	1.97636e-11	3917.17	4474.86	4231.84	6703.41	7638.75	7473.39	6287.6	7542.09	7218.45
Tnip1	2275.71	0.970781	1.75026e-12	1.98749e-11	3266.27	3453.77	3604.91	1605.48	2060.17	1602.84	1738.61	1478.01	1671.32
Lck	1797.61	2.36169	1.79391e-12	2.03577e-11	4474.77	3270.13	4825.28	698.292	1207.79	539.885	364.742	256.189	541.453
Camsap1	1735.79	-0.780433	1.81265e-12	2.05316e-11	1127	1170.43	1131.73	1754.56	2033.44	2101.63	1981.77	2216.55	2105.04
Fmo5	388.762	1.72689	1.81096e-12	2.05316e-11	739.897	679.25	703.686	255.975	210.868	174.669	196.4	214.899	323.214
Pip5k1c	5209.57	0.794068	1.8119e-12	2.05316e-11	6449.98	6176.3	7562.19	3921.03	3992.62	3729.69	5126.97	4609.53	5317.84
Esco2	1035.38	-2.29472	1.84486e-12	2.08833e-11	138.329	361.75	321.036	1132.76	1166.21	1728.94	1630.12	1542.77	1296.54
Upf2	2673.21	-0.592289	1.8518e-12	2.09355e-11	1888.35	2000.14	2013.77	2959.89	2933.34	3004.86	2919.81	3276.03	3062.71
Ighv9-3	192.81	5.20594	1.85159e-12	2.09355e-11	463.24	436.977	675.582	30.4032	2.96997	9.34057	11.2228	30.9679	74.5879
Gng2	3244.34	1.2868	1.85745e-12	2.09862e-11	5258.63	5354.35	6346.15	1941.88	2992.74	2016.63	1877.96	1719.19	1691.58
Lca5	679.604	-1.58263	1.85898e-12	2.09904e-11	213.391	326.35	306.984	731.637	810.801	992.903	802.433	1082	849.934
Rbmxl1	2626.79	-1.16676	1.868e-12	2.10791e-11	1155.96	1595.24	1554.38	2861.82	3208.55	3595.19	3451.96	3371.75	2846.31
Spin4	475.998	-1.41238	1.87386e-12	2.11319e-11	173.715	236.742	258.342	550.199	584.093	645.433	527.474	659.71	648.27
Ndufs6	470.407	1.08945	1.92235e-12	2.16652e-11	621.943	772.176	652.882	290.301	326.696	344.667	399.346	424.167	401.485
Espn	75.8466	2.72684	1.94766e-12	2.19367e-11	200.523	165.94	154.573	29.4224	31.6796	17.7471	24.3162	21.5837	36.8335
Plxnd1	6532.03	1.34968	1.95488e-12	2.20043e-11	12660.8	9360.15	8984.7	4307.44	3692.66	4165.89	6504.57	4735.28	4376.74
Tbxa2r	128.732	4.48785	1.96246e-12	2.20758e-11	422.492	254.442	366.436	23.5379	9.89988	13.0768	31.7981	3.75369	33.1502
Unc13d	1057.32	1.83672	1.96538e-12	2.20949e-11	2077.07	2028.9	2437.5	497.239	880.1	454.886	449.849	327.509	362.81
Celf1	7028.41	-0.65033	2.00675e-12	2.25459e-11	4816.84	5471.61	4944.18	7568.43	8037.72	8300.96	7539.88	8310.66	8265.44
Alox5ap	608.019	1.99967	2.14016e-12	2.40298e-11	765.633	1469.13	1456.01	364.838	324.716	233.514	290.859	258.066	309.402
Wnk3	849.992	-2.65382	2.14246e-12	2.40407e-11	90.0745	334.094	154.573	1273.99	1039.49	1327.3	1224.22	1172.09	1034.1
Wdtc1	1608.72	1.03631	2.15186e-12	2.41311e-11	2544.6	1871.81	2244.01	1068.03	976.129	1203.07	1503.86	1555.9	1511.1
Paxx	260.378	1.85589	2.16611e-12	2.42758e-11	486.831	336.306	578.298	116.709	142.558	127.966	202.011	198.945	153.78
Gtf3c4	3222.02	-0.72896	2.17866e-12	2.43861e-11	1933.38	2204.8	2087.28	3395.35	3356.06	3566.23	4015.91	4555.1	3884.1
Kdr	1450.98	1.81777	2.17755e-12	2.43861e-11	3722.01	2381.8	2512.08	1038.61	588.053	817.3	543.373	675.664	779.95
Gli2	1037.48	-1.40933	2.20856e-12	2.47054e-11	445.011	473.483	323.198	1183.76	962.269	1151.69	1914.43	1442.35	1441.11
Dimt1	693.037	-1.33332	2.24977e-12	2.51508e-11	294.887	399.363	396.702	827.751	1017.71	903.233	775.311	926.222	696.154
Ahcy	4033.2	-1.37174	2.25554e-12	2.51997e-11	1441.19	2338.65	2040.8	4602.65	4970.73	5488.52	5954.65	5062.78	4398.84
Ckb	2694.75	1.83476	2.26191e-12	2.52552e-11	4840.43	6155.29	5881.34	1579	2186.88	965.815	837.037	998.481	808.496
Enpp1	877.311	2.38823	2.27504e-12	2.5386e-11	2017.02	1760.08	1820.29	568.833	210.868	289.558	380.641	317.186	531.324
Ubqln2	7538.8	-1.32716	2.29527e-12	2.55959e-11	3276.99	3828.8	3211.45	9526	6780.43	9579.69	12022.5	11322.1	8301.36
Add3	2188.59	1.14611	2.32035e-12	2.58597e-11	3740.24	2940.47	2922.84	1692.77	1230.56	1416.03	1770.4	2040.13	1943.89
Gpr108	1911.4	0.621693	2.32827e-12	2.59319e-11	2489.92	2424.94	2627.74	1612.35	1708.72	1581.36	1605.8	1509.92	1641.85
Gadd45b	814.363	1.64578	2.33122e-12	2.59487e-11	1638.5	1354.07	1541.41	638.466	359.366	451.15	393.735	415.721	536.849
Mmp2	12261.1	2.09627	2.34914e-12	2.6132e-11	39259.6	16917.1	16225.9	6380.74	5297.43	5254.07	7683.91	6387.84	6943.12
Fbln1	2848.13	1.70549	2.35595e-12	2.61916e-11	6938.95	4799	3803.8	2014.45	1360.24	1390.81	2018.24	1620.65	1686.98
Zfx	3996.36	-0.711842	2.3787e-12	2.64186e-11	2775.15	2692.66	2856.9	4160.33	4447.03	5027.1	4476.98	4642.37	4888.73
Hscb	348.757	1.45848	2.3793e-12	2.64186e-11	616.581	617.299	630.183	183.4	242.547	252.195	239.421	191.438	165.751
Trabd2b	345.065	2.85647	2.39434e-12	2.65692e-11	1090.54	750.051	529.656	153.977	57.4193	115.823	103.811	121.056	183.247
Satb2	476.134	-2.05197	2.40671e-12	2.66901e-11	109.376	178.109	129.712	650.235	416.785	662.246	591.07	624.989	922.68
Papss2	473.973	3.29784	2.4261e-12	2.68885e-11	1509.82	1123.97	1035.53	228.514	98.9988	45.7688	65.4666	60.9974	96.688
Ushbp1	294.256	2.75222	2.46549e-12	2.73082e-11	1026.21	495.609	490.743	146.131	73.2591	79.3949	87.9123	121.056	127.996
Fbxo5	1273.16	-1.64934	2.47628e-12	2.73774e-11	330.273	654.912	531.818	1600.58	1422.61	1734.54	1656.3	1602.82	1924.55
Hoxb3	779.382	-1.68553	2.47618e-12	2.73774e-11	204.812	309.756	274.556	750.272	785.061	1002.24	1566.52	1109.21	1012
Ncapd2	4825.67	-1.22442	2.47421e-12	2.73774e-11	1900.14	2968.12	2263.47	5195.02	5418.21	6049.89	7265.86	6426.31	5944.01
Galnt6	907.449	1.90743	2.52707e-12	2.79217e-11	1991.29	1828.66	1928.38	530.584	658.342	343.733	387.188	282.465	216.397
Afp	500.081	-2.33612	2.53212e-12	2.79603e-11	73.9897	196.916	128.631	572.756	703.882	739.773	734.161	822.057	528.561
Ptpro	818.291	1.54893	2.59693e-12	2.86585e-11	1539.84	1450.32	1620.32	479.585	692.992	403.513	388.123	335.955	453.973
Il27ra	507.153	2.62646	2.64032e-12	2.91194e-11	1292.14	901.61	1359.81	189.284	276.207	110.219	164.602	86.3348	184.168
Hoxaas2	158.751	-2.7152	2.66562e-12	2.93806e-11	48.2542	35.4006	20.5377	212.822	210.868	260.602	253.449	249.62	137.205
Fundc2	2915.03	-0.809804	2.69257e-12	2.96594e-11	1913.01	1996.82	2078.63	3091.32	3445.16	3960.4	3335.05	3163.42	3251.48
Smarcd2	3228.85	0.839126	2.70799e-12	2.9811e-11	5020.58	4606.51	4802.58	2528.37	3060.05	2478.05	2356.8	2030.74	2175.94
Sclt1	698.274	-1.01076	2.72347e-12	2.99632e-11	399.974	441.402	418.32	807.155	949.399	781.806	779.988	792.028	914.392
Cep57l1	574.892	-1.08819	2.73807e-12	3.01054e-11	320.622	323.031	310.227	719.868	581.123	726.696	667.759	726.338	798.367
Rad18	1422.37	-1.65009	2.797e-12	3.07346e-11	371.021	696.95	687.472	1709.44	1661.2	2138.06	1801.27	1873.09	1862.86
Gnptg	759.945	1.12106	2.82187e-12	3.0989e-11	1382.21	1031.04	1313.33	523.719	552.414	637.027	475.1	449.504	475.152
Mast4	5420.52	-1.26197	2.84229e-12	3.11812e-11	2309.77	2962.59	2456.96	6919.17	4675.72	6940.98	7880.31	6767.9	7871.32
Mettl14	1131.12	-0.715021	2.84283e-12	3.11812e-11	742.042	868.422	775.027	1280.86	1309.75	1324.49	1313.07	1281.88	1284.57
Ccnd1	14359.2	-2.02173	2.86418e-12	3.13962e-11	3192.28	7737.25	4588.55	21528.4	20790.7	20694	18490.6	19962.1	12249
Slc12a5	138.438	-1.89008	2.93675e-12	3.21721e-11	42.8926	53.101	42.1563	174.573	146.518	190.548	228.198	176.423	191.534
Fam133b	1128.05	-1.02397	2.95767e-12	3.23817e-11	590.846	678.143	678.825	1298.51	1236.5	1425.37	1384.15	1620.65	1239.45
Abi3bp	1300.66	2.93401	2.96907e-12	3.24867e-11	3419.61	3606.44	2903.38	805.193	299.966	194.284	126.257	196.13	154.701
Tram2	1337.87	0.685995	2.97471e-12	3.25287e-11	1732.86	1756.76	1695.98	1098.44	1035.53	1089.11	1182.14	1310.04	1140
Zbtb7b	3187.61	1.07471	3.01558e-12	3.29555e-11	4475.84	4689.48	4822.03	2373.41	2466.06	1801.8	2680.39	2353.56	3025.87
Slc25a45	1365.21	0.94828	3.03744e-12	3.31744e-11	1920.52	1830.88	2278.6	994.478	1128.59	1002.24	1108.26	945.929	1077.38
Ap3d1	6421.63	0.668822	3.05266e-12	3.33022e-11	8992.43	8300.34	7926.47	5511.8	5372.67	4979.46	5557.18	5221.38	5932.96
Ska2	1114.58	-1.5558	3.05284e-12	3.33022e-11	337.779	625.042	489.662	1266.14	1407.76	1595.37	1458.97	1548.4	1302.07
Mns1	517.791	-1.49867	3.09984e-12	3.37944e-11	210.174	263.292	228.076	609.044	537.564	835.047	602.293	727.277	647.349
Ubl3	5247.55	0.944528	3.14725e-12	3.42905e-11	7931.91	7023.71	7952.41	3731.74	4675.72	3496.18	4275.9	3843.78	4296.63
Slc7a7	1172.07	1.4242	3.20648e-12	3.49148e-11	2174.66	2006.77	2379.13	695.35	1078.1	671.587	566.754	502.994	473.311
Kntc1	2571.61	-2.15585	3.2093e-12	3.49244e-11	367.804	1083.04	755.571	3039.34	3116.48	3675.51	4111.3	3627	3368.43
Acot1	511.422	-1.34606	3.21211e-12	3.49339e-11	236.982	265.505	185.92	520.777	587.063	641.697	671.5	674.725	818.625
Idh1	2713.9	1.81407	3.32588e-12	3.61493e-11	6864.96	3785.66	4797.17	1738.86	1034.54	1619.65	1529.11	1757.66	1297.46
Mtrex	3692.29	-0.754402	3.33266e-12	3.62013e-11	2326.92	2842.01	2603.96	4097.56	4468.81	4545.12	4109.43	4318.62	3918.17
Myct1	152.275	2.26611	3.33786e-12	3.62359e-11	404.263	331.881	281.042	76.4983	76.2291	58.8456	32.7333	66.6279	42.3586
Gstm4	184.091	2.26602	3.34335e-12	3.62736e-11	427.854	369.494	425.887	92.1902	113.849	48.571	58.9199	67.5664	52.4878
Daam1	3273.19	-1.28479	3.35123e-12	3.63372e-11	1538.77	1803.22	1795.43	4269.19	3132.32	5114.9	3774.62	3713.33	4316.89
Ergic2	2263.52	-0.685014	3.3623e-12	3.64353e-11	1610.62	1657.19	1607.34	2621.54	2410.62	2804.97	2403.56	2586.29	2669.51
Faah	214.99	3.29456	3.37015e-12	3.64985e-11	676.631	358.431	599.917	77.479	59.3993	29.8898	69.2075	22.5221	41.4377
Rfc2	3236.56	-0.644947	3.4422e-12	3.72564e-11	2096.38	2380.69	2332.65	3624.84	3553.07	3470.02	4147.78	3755.56	3768.07
Cmya5	152.097	4.85907	3.46657e-12	3.74976e-11	313.116	823.065	140.521	9.80747	7.91991	26.1536	15.899	8.44579	23.9418
Dnm2	4698.67	1.02775	3.47101e-12	3.75231e-11	7220.97	7049.15	7784.86	3568.94	4179.73	3069.31	3240.6	2716.73	3457.75
2700049A03Rik	1011.17	-1.14621	3.5109e-12	3.79316e-11	495.41	615.086	513.442	1112.17	1063.25	1417.9	1263.5	1226.52	1393.23
Hip1r	1074.67	1.49537	3.53265e-12	3.81438e-11	2002.01	1473.55	2212.67	700.254	702.892	614.61	619.127	528.331	818.625
Fyn	3525.38	1.1361	3.54061e-12	3.82068e-11	5891.3	5271.38	6234.81	2691.17	2989.77	2235.2	2137.95	1796.14	2480.74
Slc36a1	1762.37	1.22174	3.54519e-12	3.82333e-11	2899.54	2699.3	3281.71	1273.01	1541.41	993.837	1088.62	983.466	1100.4
Kcna3	255.12	2.08854	3.56427e-12	3.84161e-11	522.217	370.6	618.292	81.402	153.448	120.493	148.703	151.086	129.838
Bach2	253.913	1.80611	3.58207e-12	3.85849e-11	471.819	428.126	550.194	145.151	104.939	164.394	110.358	142.64	167.593
Runx1t1	83.8095	3.68935	3.59206e-12	3.86693e-11	314.188	168.153	180.515	28.4417	9.89988	13.0768	7.48189	15.9532	16.5751
Ndufv3	949.834	0.902556	3.59492e-12	3.8677e-11	1416.53	1304.29	1237.67	753.214	617.753	746.312	846.389	843.641	782.712
Atmin	1868.02	0.980277	3.65253e-12	3.92734e-11	2486.7	2764.57	3037.42	1450.53	1547.35	1204	1399.11	1362.59	1559.9
Amer1	1916.53	-1.19204	3.71082e-12	3.98763e-11	1071.24	1004.49	795.565	1907.55	2365.08	2287.51	2769.24	2855.62	2192.52
Atp6ap1	8834.28	0.441891	3.74396e-12	4.02085e-11	11142.4	10418.8	10921.7	8037.22	8055.54	7820.86	7528.66	7711.01	7872.25
Ric8a	1995.47	0.785003	3.74851e-12	4.02335e-11	2553.18	2881.83	2959.59	1520.16	1793.86	1558.01	1510.41	1610.33	1571.87
Erlin1	3409.48	-1.07974	3.76581e-12	4.03951e-11	1636.35	2295.51	2081.87	3991.64	4149.04	4569.41	3985.04	4433.1	3543.39
Lsm3	546.362	-1.0014	3.77005e-12	4.04164e-11	333.49	406.001	330.765	714.965	763.281	664.115	556.466	583.698	564.474
Prpf40a	7972.08	-0.930638	3.82336e-12	4.09636e-11	4572.35	5799.07	5207.93	8500.14	10405.8	10789.3	8457.35	9275.36	8741.52
Prr14	1386.08	0.869455	3.88082e-12	4.15545e-11	1971.99	1770.03	2067.82	1114.13	1113.74	952.738	1072.72	1173.97	1237.61
Pcm1	5378.65	-0.963476	3.93002e-12	4.20564e-11	3042.16	3308.85	3175.77	6127.71	5116.26	7332.35	6599.97	6781.03	6923.78
Lrrc40	1681.71	-0.898985	3.95528e-12	4.23016e-11	970.445	1187.03	1205.24	1979.15	1976.02	2314.59	1880.76	1846.81	1775.38
Ehbp1l1	5396.28	0.990858	3.95995e-12	4.23263e-11	6599.03	8572.49	8357.76	4285.87	4068.85	3484.97	4422.74	4038.03	4736.79
Dlx1	309.997	-2.56641	3.99322e-12	4.26567e-11	32.1695	102.883	70.2605	340.319	456.385	418.458	554.595	391.322	423.586
E2f8	1873.16	-2.06862	4.03644e-12	4.30928e-11	304.537	865.103	623.697	2480.31	2419.53	2621.9	2694.42	2446.46	2402.47
As3mt	331.572	1.91328	4.08588e-12	4.35949e-11	746.331	657.124	687.472	243.225	185.128	127.032	128.127	85.3964	124.313
Klf8	479.509	-1.35953	4.106e-12	4.37835e-11	190.872	277.674	270.233	667.889	542.514	684.664	568.624	531.147	581.97
Hirip3	1412.51	-1.75651	4.11496e-12	4.38532e-11	317.405	691.419	516.685	1545.66	1927.51	1680.37	2138.89	2087.05	1807.61
Ttc7	3565.17	1.17895	4.18889e-12	4.46146e-11	5833.39	5442.85	6128.88	2590.15	3002.64	2095.09	2743.05	2007.28	2243.16
A730008H23Rik	8006.75	-0.9963	4.19755e-12	4.46541e-11	4001.88	5182.87	4325.89	8267.7	8669.33	10014	10778.6	11518.2	9302.31
Hjurp	8006.75	-0.9963	4.19755e-12	4.46541e-11	4001.88	5182.87	4325.89	8267.7	8669.33	10014	10778.6	11518.2	9302.31
Cd68	7344.06	1.41156	4.23045e-12	4.49775e-11	15389.9	12900.2	13494.3	4750.74	7030.9	3925.84	2635.5	2913.8	3055.34
Brinp3	193.506	4.6791	4.23706e-12	4.50213e-11	581.195	647.168	371.84	39.2299	15.8398	7.47246	28.0571	5.63053	45.1211
Ccdc88a	3985.11	-1.00829	4.27501e-12	4.53977e-11	2088.87	2819.88	2280.76	4396.69	4571.77	5492.26	4862.3	4746.54	4606.95
Fetub	332.79	-2.54143	4.28335e-12	4.54595e-11	79.3513	65.2699	58.3703	267.744	558.353	355.876	463.877	383.814	762.454
Csk	5781.36	0.933116	4.35009e-12	4.61136e-11	8316.88	8592.4	9370.59	4338.83	5348.91	4076.22	4279.64	4103.72	3605.08
Psen2	1218.9	1.43078	4.34836e-12	4.61136e-11	2092.09	2151.69	2384.53	868.942	1016.72	573.511	620.997	591.206	670.37
Zfyve28	109.288	2.80007	4.37989e-12	4.64021e-11	268.079	195.81	281.042	42.1721	41.5795	23.3514	62.6609	40.3521	28.546
Fam219a	856.196	1.47713	4.41497e-12	4.67269e-11	1788.62	1202.52	1458.18	651.216	515.784	431.534	504.093	541.469	612.357
Map3k7	4852.75	-0.594738	4.41574e-12	4.67269e-11	3398.17	3669.5	3548.7	5455.9	4987.56	5588.46	5405.67	5788.18	5832.59
Nup205	5705.75	-1.14548	4.43732e-12	4.69278e-11	2625.03	4108.69	3133.62	6877	7307.1	7643.39	6873.06	6723.79	6060.04
Abcg1	9570.74	2.2129	4.5309e-12	4.78894e-11	25782.7	18372.9	19944.3	3490.48	7505.1	2831.13	3089.09	2221.24	2899.72
Mtr	2475.47	0.771348	4.56376e-12	4.82084e-11	3215.87	3767.96	3559.51	1845.77	2211.63	2119.38	1891.05	1836.49	1831.55
Esyt2	8949.04	-0.807504	4.58941e-12	4.84509e-11	5533.15	6498.23	6436.94	10584.2	9725.65	12012	9906.96	10378.9	9465.3
Tollip	2335.37	0.705898	4.7649e-12	5.02741e-11	3459.29	2942.68	3075.25	1811.44	2036.41	1962.45	1923.78	1932.21	1874.83
Spry2	1667.16	-1.11107	4.81006e-12	5.0721e-11	875.009	1076.4	786.918	2099.78	1663.18	2151.13	2146.37	2170.57	2035.05
Mindy1	1271.11	1.06603	4.85576e-12	5.11729e-11	1966.63	1783.31	2051.61	1039.59	786.051	945.266	940.848	851.148	1075.54
Nutf2	1814.58	-1.17549	4.97716e-12	5.24216e-11	890.022	1221.32	907.982	2206.68	2482.89	2129.65	2373.63	2268.16	1850.88
Rcn3	2804.05	1.70512	5.11564e-12	5.38487e-11	5391.6	5586.66	3660.03	1663.35	1215.71	1610.31	1982.7	2644.47	1481.63
Srp72	7274.39	-0.670248	5.1308e-12	5.39767e-11	4995.92	5941.78	5297.64	8210.82	8418.86	9205.13	7790.52	7699.75	7909.08
Unc45b	95.0366	3.3722	5.18084e-12	5.44714e-11	262.717	232.317	217.267	13.7305	32.6696	22.4174	15.899	15.9532	42.3586
Psmd5	2632.16	-0.882705	5.2505e-12	5.51716e-11	1498.02	1926.02	1731.65	3392.4	2920.47	3192.61	3028.3	3181.25	2818.69
Nckipsd	779.412	0.972259	5.39945e-12	5.67037e-11	1073.39	1063.13	1212.8	564.91	615.773	526.808	578.912	714.139	664.845
Trabd	1643.87	0.811358	5.45132e-12	5.7215e-11	2173.58	2147.27	2338.05	1230.84	1356.28	1207.74	1505.73	1280.94	1554.38
Ggt5	667.373	2.57202	5.48412e-12	5.75258e-11	2049.19	1306.5	1226.86	350.127	305.906	114.889	241.291	195.192	216.397
Thsd1	191.518	1.94514	5.62399e-12	5.89586e-11	461.095	324.137	327.522	92.1902	73.2591	123.296	114.099	95.719	112.342
Unc93b1	18251.9	1.70675	5.62945e-12	5.89816e-11	33100.2	35886.3	39084.3	9894.76	15937.8	7275.37	8595.76	6806.37	7686.24
Tbc1d8b	2382.94	-1.08893	5.83304e-12	6.10791e-11	1312.51	1368.46	1190.1	2821.61	2184.9	3227.17	2953.48	3117.44	3270.82
Uchl5	1197.24	-1.03978	5.92329e-12	6.19881e-11	668.052	804.258	810.698	1406.39	1617.64	1669.16	1148.47	1444.23	1206.3
Sox11	36.7421	9.27393	5.92899e-12	6.20118e-11	116.882	131.646	82.1507	0	0	0	0	0	0
Setd1b	2621.92	0.992303	5.93773e-12	6.20672e-11	3801.36	3706	3978.91	1850.67	2277.96	1645.81	2304.42	2100.19	1931.92
Vps13d	4098.77	0.772323	6.00238e-12	6.27066e-11	5948.13	5032.42	5871.62	3536.57	3297.65	3032.88	3408	3191.57	3570.09
Trappc14	2254.73	0.863761	6.02722e-12	6.29297e-11	3199.79	3084.28	3268.74	1849.69	1927.51	1473.01	1866.73	1881.54	1741.31
Paip2b	2019.58	-0.997441	6.10063e-12	6.36592e-11	1189.2	1080.83	1176.05	2219.43	2054.23	2606.02	2459.67	3008.58	2382.21
Nup54	2082.14	-1.07306	6.18614e-12	6.45142e-11	998.325	1345.22	1187.94	2255.72	2438.34	2734.92	2312.84	2892.22	2573.74
Otud4	8482.09	-1.16061	6.20501e-12	6.46735e-11	3783.13	5231.55	5246.84	9439.69	10377.1	12064.3	8850.15	11164.4	10181.7
Kirrel	6036.38	-0.66552	6.27241e-12	6.53382e-11	4047.99	4365.34	3770.29	6458.22	6170.6	6695.32	7892.46	7048.48	7878.69
Eri1	3677.02	-1.11794	6.27724e-12	6.53508e-11	1618.12	2316.53	2260.23	4110.31	4213.39	5120.5	4393.74	4632.05	4428.31
Itga2	142.126	2.13058	6.33732e-12	6.59381e-11	323.839	373.919	269.152	85.325	67.3192	68.1862	22.4457	43.1674	25.7835
Rad51c	490.617	-2.18719	6.41934e-12	6.6753e-11	67.5559	178.109	153.492	551.18	564.293	701.477	738.837	647.511	813.1
C130083M11Rik	441.964	-2.07958	6.42649e-12	6.67888e-11	112.593	175.897	88.6363	473.701	420.745	698.675	657.472	590.267	759.691
Dek	8971.47	-0.965021	6.448e-12	6.69738e-11	4483.35	6066.78	5914.85	9766.28	11105.7	11268.5	10095.9	10559.1	11482.9
Hoxb2	120.87	-1.77146	6.45479e-12	6.70056e-11	41.8203	33.1881	46.48	130.439	143.548	141.043	180.501	181.115	189.693
Mre11a	1833.47	-0.956559	6.55069e-12	6.7962e-11	977.951	1346.33	1168.49	2091.93	2302.71	2382.78	2091.19	2002.59	2137.27
Pip4k2a	5009.6	1.13513	6.60933e-12	6.8531e-11	7990.89	8115.6	8469.09	3824.91	4358.92	3005.8	3451.96	2596.61	3272.66
Ppfibp2	361.085	2.47551	6.61875e-12	6.85497e-11	825.683	725.713	913.387	125.536	237.597	80.3289	116.905	94.7806	129.838
Siglech	201.111	2.72517	6.61772e-12	6.85497e-11	540.447	306.437	568.57	88.2672	80.1891	45.7688	63.5961	37.5369	79.1921
Fap	501.639	2.52117	6.77598e-12	7.01378e-11	1410.09	1216.9	668.015	296.186	123.749	154.119	200.141	238.359	207.189
Sgpl1	11291.6	0.745773	6.79883e-12	7.0334e-11	16150.1	13664.6	16148	9142.53	9464.29	8803.49	9569.34	8571.54	10110.8
Pomt2	1192.66	-0.802983	6.98206e-12	7.21466e-11	816.032	709.119	769.623	1322.05	1220.66	1460.87	1507.6	1461.12	1466.9
Zfp930	895.625	-1.43541	6.98049e-12	7.21466e-11	350.647	539.86	475.61	996.439	1289.95	1407.62	940.848	1115.78	943.859
Smc5	4039.57	-1.17053	6.99409e-12	7.22295e-11	1841.17	2578.72	2164.02	4770.35	4381.69	5666.92	4275.9	5416.57	5260.75
Dlgap5	1695.45	-1.77725	7.00683e-12	7.23196e-11	439.649	1008.92	624.778	2210.6	2360.13	2535.03	1968.67	2146.17	1965.07
Ttc38	420.484	1.90706	7.213e-12	7.43624e-11	957.577	702.481	816.103	184.381	274.227	201.756	297.405	174.546	175.88
Dhrs7	879.535	1.35456	7.21159e-12	7.43625e-11	1879.77	1357.39	1298.2	534.507	620.723	618.346	502.222	472.964	631.695
Tmem74	448.126	-2.46873	7.39472e-12	7.61922e-11	66.4835	89.6079	89.7173	512.931	267.297	580.049	631.285	645.634	1150.13
Cd248	4491.4	1.58615	7.50241e-12	7.72576e-11	9358.09	7280.36	5611.11	3162.91	2041.36	2206.24	4181.44	3136.2	3444.86
Bex3	2291.41	-1.40614	7.57509e-12	7.79616e-11	761.344	1248.98	1117.68	2967.74	2283.9	3037.55	3317.29	3164.36	2723.84
Ccn3	1250.98	2.08409	7.63362e-12	7.85191e-11	1940.89	3545.59	1810.56	764.983	437.575	518.402	904.374	653.141	683.262
Boc	208.707	2.79624	7.67949e-12	7.89459e-11	813.887	392.726	308.065	70.6138	81.1791	66.3181	49.5676	61.9358	34.071
Brd3	3233.9	-0.574611	7.74794e-12	7.96041e-11	2243.28	2215.86	2152.13	3404.17	3044.21	3397.17	4340.43	4128.12	4179.68
Cdh2	2085.67	-1.43588	7.76258e-12	7.97091e-11	941.493	1075.29	714.495	2827.49	1840.39	2720.91	3136.78	2665.12	2849.07
Vma21	2701.93	-0.878685	7.76912e-12	7.97308e-11	1622.41	1912.74	1691.66	2961.86	2990.76	3656.83	2960.96	3228.17	3292
Copz2	602.872	1.71549	7.80415e-12	8.00447e-11	1331.82	1167.11	901.496	433.49	324.716	277.415	253.449	376.307	360.048
Bgn	43815.9	1.55804	7.94966e-12	8.14908e-11	80059	72707.4	66731.3	34187.9	19650.3	20706.2	36135.7	37937.6	26228.2
Vwa1	477.886	2.24893	7.96842e-12	8.16367e-11	1053.01	885.016	1067.96	278.532	181.168	172.801	153.379	337.832	171.276
Smpd1	1502.08	0.819277	8.04145e-12	8.23381e-11	2280.81	1825.35	1928.38	1126.88	1142.45	1150.76	1407.53	1274.38	1382.18
Zcchc10	490.686	-1.0496	8.06623e-12	8.25449e-11	318.478	355.113	278.88	620.813	708.832	641.697	470.424	530.208	491.728
Cyth1	2298.13	1.09501	8.14294e-12	8.32826e-11	3261.98	3548.91	4036.2	1559.39	2004.73	1514.11	1530.98	1438.6	1788.27
Klhl6	857.341	1.6149	8.18336e-12	8.36011e-11	1337.18	1572.01	1903.52	533.526	616.763	421.26	442.367	339.709	549.74
Ptma	30360.5	-0.847938	8.17889e-12	8.36011e-11	18477.1	21554.6	19716.2	31663.4	36640.5	39236.9	36887.6	37550	31518.4
Gm1976	196.119	-1.68488	8.25709e-12	8.43066e-11	78.279	106.202	92.9601	253.033	271.257	367.084	194.529	209.268	192.455
Otud6b	2556.45	-0.876628	8.31665e-12	8.48666e-11	1773.61	1756.76	1618.15	2840.24	3501.59	3111.34	2540.1	3122.13	2744.1
Eva1a	34.8293	4.34811	8.34601e-12	8.5118e-11	85.7852	121.69	88.6363	6.86523	3.95995	3.73623	1.87047	0	0.920838
Tia1	2311.5	-0.87426	8.38763e-12	8.54941e-11	1529.12	1497.89	1528.44	2546.02	2571	3232.77	2638.3	2809.63	2450.35
Ppm1j	129.249	2.69783	8.47836e-12	8.637e-11	313.116	243.379	408.592	30.4032	60.3893	57.9115	22.4457	15.9532	11.0501
Zfp710	2503.53	1.21892	8.55762e-12	8.71282e-11	3604.05	3975.93	4565.85	1615.29	2173.03	1430.04	1861.12	1607.52	1698.95
Foxc2	385.872	-1.90152	8.76032e-12	8.91415e-11	84.7129	134.965	161.059	558.045	364.316	499.721	494.74	556.484	618.803
Gm13889	138.571	4.13295	8.87352e-12	9.02425e-11	529.724	347.369	250.776	44.1336	10.8899	9.34057	10.2876	22.5221	22.1001
Phtf1	2310.3	-0.785709	8.9676e-12	9.11479e-11	1405.81	1616.26	1507.9	2701.96	2367.06	2739.59	2741.18	2657.61	3055.34
Chaf1b	1354.6	-1.78507	8.99575e-12	9.13309e-11	338.852	721.288	569.651	1552.52	2105.71	1957.78	1883.57	1487.4	1574.63
Mki67	17231.9	-1.52095	8.99527e-12	9.13309e-11	4816.84	9411.04	7084.42	19771.9	18433.6	22955.4	24990.5	26441	21183
Klhdc3	1942.33	0.65348	9.03401e-12	9.16677e-11	2243.28	2481.36	2526.14	1559.39	1475.08	1574.82	1978.03	1818.66	1824.18
Amdhd2	1297.1	1.49383	9.15358e-12	9.28288e-11	2382.68	2243.52	2182.4	789.502	1014.74	613.675	991.351	647.511	808.496
Nos3	160.784	2.3786	9.21038e-12	9.33522e-11	442.866	321.925	275.637	67.6716	61.3793	70.9883	40.2152	82.5811	83.7963
Clcn4	2453.52	0.818308	9.2347e-12	9.35461e-11	3999.74	3214.82	3399.53	2166.47	2007.7	1845.7	1839.61	1783.94	1824.18
Letmd1	982.887	0.814663	9.24353e-12	9.3583e-11	1367.2	1370.67	1439.8	838.539	726.652	809.827	738.837	839.887	714.57
Pirb	5202.03	1.76751	9.39729e-12	9.50862e-11	7136.26	11936.7	12051.3	3008.93	4034.2	2098.83	2297.88	2011.04	2243.16
Fryl	4416.24	0.734194	9.42323e-12	9.52951e-11	5846.26	5685.12	6613.14	3461.06	3963.91	3483.1	3494.04	3413.04	3786.49
Ablim3	164.001	3.48053	9.70479e-12	9.80875e-11	619.798	273.249	350.222	55.9026	42.5695	13.0768	35.539	49.7363	35.9127
A930004D18Rik	455.62	-1.19679	9.77476e-12	9.87394e-11	194.089	247.804	197.81	507.046	435.595	523.072	684.593	601.528	709.045
Mcam	1864.77	1.751	9.98319e-12	1.0074e-10	3708.07	3223.67	3969.18	875.807	1149.38	1213.34	706.104	1275.31	662.083
Zfp268	502.065	1.50729	9.98397e-12	1.0074e-10	766.705	1025.51	1076.61	369.742	378.176	261.536	205.752	192.376	242.18
Or51e1	45.9395	4.54603	1.01758e-11	1.02618e-10	178.004	123.902	60.5321	7.84598	3.95995	3.73623	13.0933	15.0147	7.36671
Ube2t	452.542	-1.6987	1.02144e-11	1.0295e-10	124.389	202.447	191.325	509.008	479.154	693.07	613.515	554.607	705.362
Wdfy2	3390.93	1.12997	1.02886e-11	1.03551e-10	4924.07	5681.8	6091.05	2354.77	3163.01	2111.9	2047.23	2106.76	2037.82
Isoc2b	180.43	1.7007	1.02846e-11	1.03551e-10	386.033	352.9	284.285	106.901	89.099	118.625	80.4304	111.672	93.9255
Pus7	1933.92	-1.53116	1.02913e-11	1.03551e-10	683.065	1079.72	826.912	2255.72	2484.87	2743.33	2559.74	2956.03	1815.89
Gfm1	2042.28	-0.737521	1.03683e-11	1.04156e-10	1443.34	1568.69	1485.2	2302.79	2765.04	2430.42	2055.65	2239.07	2090.3
Ighv1-74	38.2455	5.26968	1.03681e-11	1.04156e-10	84.7129	67.4825	147.007	2.94224	2.96997	1.86811	18.7047	5.63053	12.8917
Tut4	3308.28	-0.723586	1.03688e-11	1.04156e-10	2317.27	2345.29	2435.34	3466.94	4050.04	4203.26	3433.26	3728.35	3794.77
Cracr2b	213.388	2.22659	1.0392e-11	1.04331e-10	519.001	339.625	433.453	93.171	78.2091	104.614	135.609	71.32	145.492
Meis3	402.171	0.942886	1.04934e-11	1.0529e-10	635.883	579.685	638.83	318.743	344.516	301.7	278.701	260.881	260.597
Etl4	362.683	2.82579	1.08847e-11	1.09156e-10	1229.95	653.805	616.131	172.612	60.3893	119.559	175.825	106.042	129.838
Anapc5	10029.8	-0.76903	1.09152e-11	1.09401e-10	6395.29	7722.87	6349.39	10751	11981.8	12145.5	12338.6	11404.6	11179
Ap2a2	6042.8	1.01753	1.09438e-11	1.09627e-10	8619.27	10333.7	9025.77	5513.76	3918.37	4388.2	4187.06	4479.09	3920.01
Eif2s2	6433.3	-0.975178	1.1008e-11	1.10208e-10	3481.81	4721.56	4412.36	7350.7	9304.9	8144.98	6782.34	6973.41	6727.64
Rbl2	2655.12	0.936521	1.11378e-11	1.11446e-10	4265.67	3184.95	4136.72	2005.63	1908.7	2139.92	2111.76	1959.42	2183.31
Cwc22	2014.75	-0.811549	1.12629e-11	1.12635e-10	1263.19	1418.24	1351.16	2133.13	2514.57	2429.48	2129.53	2366.7	2526.78
Dgkk	242.746	-2.84317	1.13469e-11	1.13412e-10	15.0124	48.6759	46.48	371.703	194.038	224.174	417.116	397.891	469.627
Ints2	1600.76	-1.0439	1.14921e-11	1.148e-10	948.999	1179.28	915.548	1997.78	2121.55	2155.8	1638.53	1958.49	1490.84
Hap1	602.008	-1.67182	1.15265e-11	1.1508e-10	211.246	293.162	323.198	827.751	1122.65	686.532	649.054	571.499	732.987
Gnl3l	3600.85	-1.03543	1.16727e-11	1.16475e-10	1830.44	2506.81	2094.84	4177.98	4061.92	4943.03	4187.99	4684.6	3920.01
Tmem221	257.059	1.55027	1.17938e-11	1.17618e-10	347.43	483.44	478.852	155.939	165.328	126.098	201.076	192.376	162.988
Eif2b1	1292	-0.861343	1.1838e-11	1.17994e-10	824.61	931.479	837.721	1473.08	1679.02	1559.88	1590.84	1434.85	1296.54
Antxr1	3865.46	1.742	1.18955e-11	1.18502e-10	10434.7	6524.78	4762.58	2366.54	1780	2347.29	2285.72	2072.03	2215.54
Fdft1	1393.95	-1.50037	1.19384e-11	1.18863e-10	555.459	547.604	470.205	1471.12	1053.35	1926.03	2267.01	2335.73	1919.03
Riok2	1700.62	-1.26937	1.19615e-11	1.19027e-10	723.813	1078.61	965.271	1875.19	2370.03	2425.75	1812.49	2210.92	1843.52
5930430L01Rik	244.071	-2.0293	1.19787e-11	1.19133e-10	64.3389	64.1637	56.2084	169.669	252.447	331.59	474.165	415.721	368.335
Cmtm6	5058.06	1.11168	1.20146e-11	1.19424e-10	8401.59	6712.85	9064.69	3715.07	4300.51	3173.93	3399.59	3047.99	3706.37
Tnik	483.099	1.85631	1.2086e-11	1.20067e-10	999.398	807.577	1000.94	258.917	248.487	268.074	201.076	189.561	373.86
Cfh	3829.86	1.46965	1.21169e-11	1.20308e-10	9154.35	5824.51	6350.47	3022.66	2685.84	1993.28	1746.09	2060.77	1630.8
Tnpo3	3522.08	-0.577242	1.2222e-11	1.21284e-10	2625.03	2849.75	2639.63	3968.1	4042.12	4095.84	3640.88	4084.01	3753.34
Cltc	27493.3	0.5563	1.23705e-11	1.22691e-10	33922.7	38288	38023.9	24259.8	24459.6	26244.2	20684.6	20257.7	21299
Fuca1	2537.29	1.06063	1.24596e-11	1.23506e-10	4286.04	3614.18	4063.22	2118.41	1898.8	1718.66	1977.09	1416.08	1743.15
Coro1b	9955.08	1.0202	1.25449e-11	1.24284e-10	13232.4	15907.1	16426.9	7384.05	8422.82	6659.83	8211.38	6245.2	7106.11
Sorbs2	249.99	2.02815	1.26395e-11	1.25152e-10	634.811	495.609	482.095	139.266	98.9988	156.922	54.2437	104.165	83.7963
Gxylt2	725.556	2.95707	1.2994e-11	1.28591e-10	2693.66	1712.51	1002.02	197.13	120.779	378.293	176.76	110.734	138.126
Ms4a14	990.038	1.02659	1.30044e-11	1.28623e-10	1615.98	1636.17	1718.68	787.54	953.359	699.609	449.849	508.624	540.532
Mmp14	19563.5	1.12781	1.30543e-11	1.29047e-10	39041.9	27399	26481.7	13947.2	14411.3	14164	14321.3	11746.2	14558.5
Dnajc9	2472.5	-0.958071	1.31172e-11	1.29597e-10	1250.32	1506.74	1671.12	2721.57	2654.16	3226.23	3062.9	3190.63	2968.78
Frg1	1554.15	-0.758316	1.32054e-11	1.30397e-10	1006.9	1196.98	1131.73	1870.28	1932.46	1839.16	1536.59	1712.62	1760.64
Tfeb	943.629	1.40496	1.32579e-11	1.30844e-10	1633.14	1579.75	1543.57	627.678	700.912	467.963	809.915	582.76	546.978
Smim20	385.165	1.94452	1.33395e-11	1.31577e-10	935.059	750.051	775.027	258.917	201.958	178.405	84.1713	108.857	174.038
Tmem127	5050.92	0.515543	1.33594e-11	1.31701e-10	6092.89	5908.59	6168.87	4497.71	4068.85	4144.41	4782.8	4775.63	5018.57
Ticrr	948.212	-1.59414	1.34166e-11	1.32193e-10	247.705	500.034	325.36	1061.17	1031.57	1146.09	1471.13	1392.62	1358.24
Rasl12	184.25	2.93083	1.34657e-11	1.32604e-10	655.185	359.538	299.418	77.479	61.3793	33.6261	47.6971	77.889	46.0419
Slamf1	78.5582	2.51765	1.35328e-11	1.33192e-10	187.655	131.646	245.371	33.3454	30.6896	34.5601	14.9638	13.1379	15.6542
Zdhhc7	1860.13	1.07444	1.37555e-11	1.3531e-10	2820.19	2459.24	3021.2	1414.24	1462.21	1065.76	1428.11	1433.91	1636.33
Tjp3	145.361	2.73443	1.38542e-11	1.36206e-10	405.335	235.635	342.655	72.5753	44.5495	30.8239	59.8552	42.229	74.5879
Cdk14	5970.52	-1.06587	1.38685e-11	1.36272e-10	2571.41	3816.63	2788.8	6326.8	6314.15	6569.22	9209.28	8193.36	7944.99
Hspa13	3744.92	-1.05673	1.39028e-11	1.36535e-10	2121.04	2403.92	2328.33	3756.26	4953.9	5545.5	4472.3	4194.74	3928.3
Grk2	9046	1.11027	1.39407e-11	1.36833e-10	13289.2	13612.7	16678.8	7151.61	7656.57	5379.23	6313.78	5275.81	6056.35
S100a10	11856	-0.991712	1.39995e-11	1.37336e-10	5985.66	7455.15	7453.02	15756.7	11670	14121.1	14224	14124.2	15913.9
Ube2v2	641.105	-1.2084	1.41173e-11	1.38415e-10	411.769	351.794	379.407	743.406	1009.79	888.288	586.394	755.429	643.666
Syde2	611.736	-1.52339	1.42696e-11	1.39833e-10	255.211	338.519	195.648	694.369	748.431	825.706	716.391	943.114	788.237
Irf8	6219.07	1.45985	1.45897e-11	1.42892e-10	11397.6	11101.4	12877.1	3848.45	5813.21	3199.15	2945.06	2228.75	2560.85
Ak1	5944.12	-1.534	1.46418e-11	1.43305e-10	1712.49	3319.92	2210.5	7362.47	6332.96	7278.17	9746.1	8056.35	7478.13
Rbfa	1022.14	1.19704	1.46478e-11	1.43305e-10	1600.97	1782.2	1665.71	713.003	853.37	636.093	784.664	599.651	563.553
Cytip	2131.02	1.37751	1.48203e-11	1.44915e-10	3386.37	3939.43	4409.12	1532.91	1796.83	1187.19	900.633	834.257	1192.49
Hmgcl	1185.84	0.854585	1.49153e-11	1.45764e-10	1583.81	1771.14	1733.81	1029.78	919.699	864.937	898.763	855.84	1014.76
Ighv1-42	51.8483	6.76366	1.53979e-11	1.50399e-10	57.905	152.665	208.62	1.96149	0	1.86811	14.9638	5.63053	23.021
Coq10a	371.412	1.34073	1.55273e-11	1.5158e-10	644.461	521.053	557.76	255.975	205.918	218.569	263.737	308.741	366.494
Fnip2	2841.6	1.05247	1.56442e-11	1.52639e-10	4920.85	3765.74	4791.77	1834	2513.58	2151.13	1830.26	1860.89	1906.13
Brcc3	1791.72	-1.22793	1.5691e-11	1.53012e-10	767.778	1204.73	1059.31	2058.59	2395.77	2646.18	1985.51	2069.22	1938.36
Scube2	35.3057	5.64622	1.61173e-11	1.57085e-10	101.87	120.583	68.0986	3.92299	0	1.86811	10.2876	3.75369	7.36671
Pkdcc	611.553	1.66815	1.61571e-11	1.57387e-10	1089.47	1053.17	999.861	417.798	359.366	212.031	490.999	395.075	486.203
Brip1os	4705.4	-0.971919	1.62797e-11	1.58496e-10	2662.56	3211.5	3012.55	4968.47	6088.43	6373.07	5745.16	5610.82	4676.02
Tarsl2	481.121	-1.31819	1.64447e-11	1.60016e-10	228.403	244.486	207.539	688.485	448.465	559.5	653.731	648.449	651.033
Idi1	811.534	-2.08045	1.64982e-11	1.6045e-10	179.077	205.766	258.342	833.635	552.414	1333.83	1181.2	1511.8	1247.74
Bub1	2332.18	-2.35266	1.67335e-11	1.62651e-10	294.887	1045.43	569.651	3037.37	3090.74	3626.01	3408.94	3157.79	2758.83
Caprin1	22059	-0.679063	1.67601e-11	1.62822e-10	15218.3	18204.8	16152.4	24435.3	27736.5	27202.5	23463.2	23815.3	22302.7
Pdzd8	4813.48	-0.734957	1.68395e-11	1.63505e-10	2963.88	3444.92	3052.55	4984.16	5017.26	5744.45	5639.48	6241.44	6233.15
Fastkd2	954.426	-0.77181	1.69403e-11	1.64395e-10	627.304	706.906	730.709	1182.78	1192.94	1149.82	983.869	1069.8	945.701
Emilin1	4550.17	1.11762	1.69692e-11	1.64587e-10	6377.06	6526.99	5610.03	3336.5	2456.16	2739.59	5497.32	4408.7	3999.2
Wsb1	6403.68	-0.73264	1.70314e-11	1.65101e-10	4410.43	5006.98	4742.04	7003.52	7811.01	8712.88	6625.22	6841.09	6479.94
Iqsec2	1660.93	0.748887	1.75786e-11	1.70314e-10	2149.99	2065.41	2013.77	1306.36	1207.79	1192.79	1828.39	1501.47	1682.37
Arhgap25	1599.14	1.83267	1.81812e-11	1.76057e-10	3447.49	2822.09	3477.35	946.421	1236.5	553.896	729.485	512.378	666.687
Grk3	1937.97	1.38285	1.83733e-11	1.77822e-10	3018.57	3344.25	3375.75	1221.03	1557.25	956.474	1590.84	1278.13	1099.48
Tagap1	736.877	-1.03272	1.847e-11	1.78662e-10	470.746	391.62	395.621	796.367	822.68	954.606	847.325	1022.88	930.047
Pdgfd	254.579	2.99828	1.85708e-11	1.79541e-10	649.823	643.849	610.726	97.094	88.109	53.2413	20.5752	87.2732	40.5169
Mmgt1	2371.44	-0.867721	1.86459e-11	1.80171e-10	1470.14	1589.71	1423.59	2469.52	2648.22	3062.77	2642.04	3191.57	2845.39
Ankrd44	2821.9	1.6105	1.9015e-11	1.83343e-10	5023.8	4535.71	5808.92	1622.16	2181.93	1229.22	1655.37	1281.88	2058.07
Cenpf	3874.36	-1.92169	1.9012e-11	1.83343e-10	796.73	1840.83	1225.78	4411.4	3920.35	6303.95	5769.48	5849.18	4751.52
Myof	22260.4	-0.715658	1.9012e-11	1.83343e-10	13487.6	16563.1	15628.1	23527.1	25643.7	25843.5	27756	24893.5	27000.8
Spats2	1723.68	-1.1893	1.90137e-11	1.83343e-10	691.643	1033.26	1018.24	1930.11	2049.28	2275.36	2274.5	2277.55	1963.23
Klf6	6544.6	0.613023	1.9583e-11	1.88719e-10	8412.31	8779.36	9665.68	5612.82	6130.01	5817.31	4728.56	4667.71	5087.63
Pid1	2084.1	1.38691	1.97743e-11	1.90461e-10	3412.11	3816.63	4321.56	1133.74	1932.46	1350.65	854.806	899.946	1035.02
Asf1a	657.462	-1.44216	1.99103e-11	1.91668e-10	272.368	418.17	257.262	865.019	917.719	792.08	704.233	816.427	873.875
Fendrr	781.826	-2.81356	1.99879e-11	1.92313e-10	58.9773	252.23	100.527	978.786	884.06	1030.26	1384.15	1387.93	959.513
Dennd1c	1229.06	1.8391	2.00348e-11	1.92661e-10	2225.05	2183.78	2906.62	708.099	931.579	405.381	570.494	526.454	604.07
Msl3	2598.5	-0.718237	2.00786e-11	1.9298e-10	1652.44	1986.86	1783.54	2870.65	2840.28	3209.42	2993.69	3083.65	2966.02
Ifrd1	3450.47	-1.51915	2.01423e-11	1.93489e-10	1194.56	1721.36	1738.14	3497.34	5302.38	4539.52	3519.3	4174.1	5367.57
Pstpip1	1367.17	1.95384	2.02278e-11	1.94206e-10	2337.65	2811.03	3576.8	807.155	984.048	461.424	446.108	344.401	535.928
Rabggtb	1975.99	-1.01465	2.07282e-11	1.98904e-10	994.036	1365.14	1238.75	2286.12	2467.05	2515.42	2130.47	2186.52	2600.45
Gm5903	197.874	-1.60088	2.07842e-11	1.99335e-10	78.279	86.289	102.688	213.803	295.017	301.7	223.522	235.544	244.022
Stat5b	3314.61	1.13348	2.11608e-11	2.0284e-10	5300.45	4807.85	5811.08	2337.12	2961.06	1958.72	2440.97	2137.72	2076.49
Kdm7a	3106.45	0.975117	2.1203e-11	2.03137e-10	4029.76	4762.49	5272.78	2373.41	2617.53	2164.21	2136.08	2083.3	2518.49
Rcor1	4208.99	-0.50144	2.17718e-11	2.08475e-10	3137.59	3410.63	3226.58	4818.41	4486.63	4532.04	4826.76	4717.45	4724.82
Wnt9a	99.8583	3.02652	2.18779e-11	2.0938e-10	298.104	160.409	216.186	33.3454	13.8598	35.4942	44.8914	35.66	60.7753
Sash3	2773.27	1.6963	2.1896e-11	2.09441e-10	4861.88	5320.05	6192.65	1656.48	2257.17	1139.55	1245.74	903.7	1382.18
Tcp1	9856.59	-1.07427	2.23225e-11	2.13408e-10	4675.29	7117.74	6171.03	11972	12471.9	13381.3	10412.9	12090.6	10416.5
Icos	667.974	2.99804	2.23696e-11	2.13745e-10	1094.83	1524.44	2516.41	289.32	276.207	77.5267	74.8189	89.15	69.0629
Chn1	496.604	-1.94103	2.2421e-11	2.14123e-10	159.775	133.859	150.249	522.738	429.655	751.916	726.679	572.437	1022.13
Cldnd1	2709.82	-0.818809	2.24878e-11	2.14646e-10	1664.23	1921.59	2015.94	3006.97	3389.72	3484.03	2733.7	3184.06	2988.12
Vrk1	1534.07	-0.86776	2.25157e-11	2.14799e-10	957.577	1182.6	1112.28	1788.88	2072.05	2073.61	1639.47	1539.01	1441.11
Hsp90ab1	72567	-0.860221	2.27363e-11	2.16789e-10	44287.7	56739.5	46711.3	91447.8	84223.3	92520.2	80422.9	86262.5	70487.4
Plrg1	2058.19	-0.679561	2.27822e-11	2.17111e-10	1505.53	1600.77	1317.65	2396.95	2353.2	2335.14	2293.2	2316.96	2404.31
Ncald	139.445	2.21784	2.29707e-11	2.18793e-10	363.515	264.398	334.008	50.9989	58.4093	97.1419	27.1219	25.3374	34.071
Phip	7247.22	-0.84069	2.32344e-11	2.21187e-10	4500.51	4800.1	4529.1	7292.84	7946.64	9527.38	8771.59	9627.27	8229.53
2510039O18Rik	3474.95	0.819933	2.3312e-11	2.21809e-10	4858.66	4754.75	4966.88	3018.74	2589.81	2650.85	3221.89	2560.95	2652.01
Tpx2	4802.27	-1.82413	2.36713e-11	2.2499e-10	1022.99	2570.97	1671.12	5480.41	6198.32	6963.4	6761.76	6263.02	6288.4
Sdc3	20328.1	1.74201	2.36707e-11	2.2499e-10	41447.1	37296.8	45497.5	11202.1	18138.6	7802.18	8199.22	6772.59	6596.88
Cyb5b	7803.07	-0.93374	2.36867e-11	2.25017e-10	5244.69	5141.94	4526.94	8394.22	8959.4	11134	8964.25	9719.23	8142.97
Retreg2	2966.11	0.773159	2.38453e-11	2.26404e-10	4233.5	3632.99	4083.76	2526.4	2072.05	2393.99	2700.96	2484	2567.3
6530402F18Rik	295.036	2.24499	2.42532e-11	2.30083e-10	671.269	574.154	590.188	181.438	124.739	81.263	143.091	100.411	188.772
Slc66a2	888.971	1.0404	2.42583e-11	2.30083e-10	1412.24	1343.01	1406.29	733.599	714.772	575.379	661.212	514.255	639.983
Mad2l1	2232.97	-1.52562	2.4333e-11	2.30671e-10	614.437	1233.49	1074.45	2635.27	2737.32	3040.36	2830.96	3062.07	2868.41
Ptpn18	424.383	1.74716	2.43939e-11	2.31126e-10	763.488	691.419	1151.19	257.937	318.776	199.888	138.415	146.394	151.938
Foxl1	531.979	-1.94744	2.4539e-11	2.32379e-10	100.798	155.984	130.793	641.409	384.116	468.897	956.747	718.831	1230.24
Lbp	719.079	2.68139	2.49436e-11	2.35962e-10	2421.29	1323.1	1395.48	440.355	224.727	136.372	142.156	177.362	210.872
Nup210	2117.99	1.75495	2.49387e-11	2.35962e-10	4457.61	3710.43	5120.37	1127.86	1901.77	907.903	694.881	548.977	592.099
Melk	1617.85	-2.10666	2.51164e-11	2.37472e-10	259.5	748.945	531.818	1904.61	2265.09	2463.11	2331.55	2245.64	1810.37
Ppic	2161.8	1.0139	2.55514e-11	2.41459e-10	3980.43	3043.35	2932.57	1847.73	1513.69	1569.22	1502.93	1567.16	1499.12
Dock7	8214.17	-1.05795	2.57942e-11	2.43626e-10	4197.04	5230.44	4123.75	9643.69	7761.51	10807	10842.2	11542.6	9779.3
Shfl	276.485	1.84214	2.58844e-11	2.44349e-10	742.042	461.315	488.581	182.419	149.488	140.109	92.5884	135.133	96.688
Tnrc6c	2962.28	0.67588	2.59996e-11	2.45212e-10	3957.91	3485.86	3565.99	2450.89	2224.5	2216.52	2940.39	3080.84	2737.65
Ngef	870.604	-2.49593	2.6003e-11	2.45212e-10	79.3513	289.843	187.001	1166.11	782.091	1188.12	1495.44	1330.68	1316.8
Pigz	232.56	2.23479	2.63007e-11	2.47889e-10	462.168	513.309	540.465	86.3058	140.578	95.2738	93.5237	112.611	48.8044
Clec12a	3403.98	1.96844	2.63282e-11	2.48019e-10	7459.02	7000.48	7654.07	1717.29	2901.66	1032.13	992.286	903.7	975.168
Polr1a	3065.76	-1.19034	2.63565e-11	2.48156e-10	1313.59	2014.52	1665.71	3579.73	4260.91	3555.02	3953.25	3994.86	3254.24
Camk2d	6131.73	-0.752274	2.63862e-11	2.48306e-10	3842.11	4595.44	4383.17	6467.05	7892.19	7236.14	6787.95	7052.24	6929.31
Cd247	500.011	2.68853	2.65046e-11	2.4929e-10	1285.71	928.16	1428.99	194.188	287.097	84.0651	80.4304	80.7043	130.759
Calu	30731.8	-0.994344	2.65762e-11	2.49833e-10	16804.2	19801.1	17405.1	36314.1	29771.9	41511.4	36561.2	42948.7	35467.9
Uap1l1	2327.95	1.13103	2.68819e-11	2.52575e-10	4073.72	3583.21	3508.7	1507.41	2025.52	1565.48	1689.97	1287.51	1710
Cmklr1	2836.49	1.21318	2.70445e-11	2.5397e-10	4646.34	4760.28	5053.35	2148.82	2550.21	1538.39	1744.22	1481.77	1605.02
Mapk6	10346.5	-1.21184	2.72012e-11	2.55309e-10	4748.21	6226.09	5775.41	12097.5	10802.8	15896.7	11305.1	11773.4	14493.1
Deptor	949.504	1.60196	2.7338e-11	2.56325e-10	2352.66	1445.89	1316.57	570.795	476.184	637.961	576.106	633.435	535.928
Mansc1	166.923	1.67302	2.73313e-11	2.56325e-10	378.527	293.162	301.58	90.2287	120.779	94.3398	86.977	72.2585	64.4587
Dnajc27	977.409	-1.0872	2.74752e-11	2.57479e-10	503.988	587.429	556.679	1149.44	1188.98	1162.9	981.999	1248.1	1417.17
Gmip	3039.19	0.899777	2.77798e-11	2.60198e-10	4235.64	4646.33	4938.77	2311.62	2827.41	2268.82	2196.87	2103.94	1823.26
Plekhn1	2345.84	-0.553137	2.7804e-11	2.60289e-10	1644.93	1692.59	1759.76	2523.46	2380.92	2574.26	2853.41	2743.01	2940.24
Gnao1	1224.3	-1.33959	2.79028e-11	2.6107e-10	409.624	496.715	390.216	1375.99	850.4	1054.55	2024.79	2069.22	2347.22
Ndst2	2105.81	0.767571	2.79164e-11	2.6107e-10	2936	2902.85	2949.86	1779.08	1869.1	1515.04	1741.41	1726.7	1532.27
Pkd2	8168.8	-0.974826	2.81827e-11	2.63423e-10	4696.74	4691.69	3950.8	9278.85	7197.22	9740.35	12328.3	11117.5	10517.8
Cyp27a1	1259.95	2.14347	2.83388e-11	2.64745e-10	2967.1	2117.4	2810.42	513.912	929.599	343.733	560.207	467.334	629.853
Cd8a	3524.46	2.16721	2.84403e-11	2.65556e-10	7419.35	5700.61	10710.9	1402.47	2696.73	1206.8	886.605	664.402	1032.26
Thyn1	1369.02	-0.887479	2.85959e-11	2.6687e-10	909.323	1125.08	847.45	1782.02	1839.4	1709.32	1376.67	1314.73	1417.17
Sqle	1282.18	-1.73334	2.86893e-11	2.67603e-10	401.046	386.088	340.493	1371.08	773.181	1604.71	2064.07	2618.2	1980.72
Rbm12	1037.58	-0.799718	2.88572e-11	2.6903e-10	701.294	716.863	731.79	1127.86	1288.96	1325.43	1150.34	1232.15	1063.57
Wwc1	496.114	-1.66858	2.93615e-11	2.7359e-10	229.475	261.08	172.949	681.619	679.132	748.18	572.365	714.139	406.09
Gmfg	1222.91	2.03238	2.94721e-11	2.74479e-10	2081.36	2553.27	3202.8	675.735	877.13	363.348	489.129	347.216	416.219
Zc3h15	4419.44	-0.829163	2.95917e-11	2.7545e-10	2707.6	3303.32	2787.72	4756.62	5060.82	5813.57	4829.56	5247.65	5268.11
Aph1a	2522.94	0.853444	2.97723e-11	2.76988e-10	3470.01	3484.75	3670.84	1900.69	2262.12	1718.66	2216.51	1931.27	2051.63
Mrpl1	1013.45	-0.962501	2.99421e-11	2.78425e-10	600.496	733.457	671.258	1171.01	1304.8	1430.98	978.258	1059.48	1171.31
Ripor2	578.941	2.45539	3.0143e-11	2.80148e-10	1445.48	1210.26	1440.88	340.319	291.057	115.823	148.703	82.5811	135.363
Ggt7	514.249	-1.74044	3.01878e-11	2.80419e-10	143.69	293.162	169.706	746.349	642.502	637.027	688.334	632.496	674.974
Snap23	3637.46	0.934372	3.04253e-11	2.8248e-10	5305.82	5274.69	5718.12	2711.77	3103.61	2713.44	2303.49	2466.17	3140.06
Zcchc3	78.8363	2.65531	3.05999e-11	2.83955e-10	238.054	121.69	182.677	33.3454	24.7497	28.0217	31.798	20.6453	28.546
Derl1	4900.2	0.737437	3.0647e-11	2.84245e-10	7104.09	5960.58	6591.52	3839.63	3945.1	4005.24	3867.2	4124.36	4664.05
Fam111a	7243.74	-1.0727	3.07193e-11	2.8477e-10	3412.11	5008.08	4676.11	8137.26	9629.62	9778.64	7624.05	8157.7	8770.06
Psap	172039	1.63956	3.10319e-11	2.8752e-10	389096	265350	350878	88722.3	155238	78701.8	76820.4	68672.7	74867.8
Cdca2	1245.97	-1.58936	3.11468e-11	2.88436e-10	337.779	604.023	512.361	1273.99	1252.34	1848.5	1868.6	1836.49	1679.61
Abi2	1820.6	-0.871029	3.13141e-11	2.89836e-10	1092.69	1261.15	1166.32	2043.88	2064.13	2329.54	2102.41	2412.68	1912.58
Vamp8	2266.93	1.18737	3.14256e-11	2.90719e-10	3266.27	3742.51	4133.48	1681	1914.64	1297.4	1549.69	1256.55	1560.82
Bahd1	2740.89	0.678184	3.15683e-11	2.91889e-10	3357.42	3667.28	3658.95	2082.13	2398.74	2195.97	2595.28	2424.88	2287.36
Lrr1	170.052	-2.59851	3.16082e-11	2.92108e-10	21.4463	51.9947	58.3703	191.246	338.576	268.074	176.76	218.652	205.347
Cdh24	386.905	-1.41333	3.19298e-11	2.94929e-10	152.269	143.815	145.926	452.124	337.586	387.634	706.104	497.363	659.32
Hpse	1824.67	2.1189	3.20628e-11	2.96006e-10	4259.24	3881.9	4476.13	1237.7	1192.94	474.501	236.615	294.664	368.335
Tlcd1	312.552	-1.57955	3.28712e-11	3.03158e-10	175.86	106.202	105.931	422.702	355.406	382.029	430.209	411.967	422.665
Tsr2	867.825	-1.02319	3.28635e-11	3.03159e-10	513.639	601.811	477.772	994.478	1219.67	1023.73	914.662	990.973	1073.7
Ankrd17	8955.46	-0.518405	3.31348e-11	3.05433e-10	6407.08	7110	6926.61	9407.33	9751.39	10123.3	10335.3	10601.3	9936.76
Igkv3-10	170.794	5.04532	3.34609e-11	3.08124e-10	604.786	202.447	497.228	17.6534	5.93993	15.879	8.41713	82.5811	102.213
Paqr7	613.99	1.43767	3.34567e-11	3.08124e-10	1042.29	929.267	1116.6	399.164	367.286	373.623	397.476	569.622	330.581
Shoc2	3611.6	-0.641535	3.35233e-11	3.08541e-10	2547.82	2730.27	2731.51	4180.93	3921.34	4391.94	3790.51	3877.56	4332.54
Mnat1	1277.81	-1.19365	3.36239e-11	3.09309e-10	515.784	740.095	817.184	1473.08	1601.8	1666.36	1457.1	1593.44	1635.41
Emc9	117.071	2.78765	3.37048e-11	3.09895e-10	365.659	200.235	207.539	37.2684	32.6696	42.0326	62.6609	31.9063	73.6671
Dock2	6646.97	1.60246	3.38858e-11	3.11401e-10	12436.7	11873.6	14776.3	3700.36	6074.57	3097.33	2793.55	2171.51	2898.8
Prx	518.066	-1.40276	3.42658e-11	3.14732e-10	179.077	272.142	159.978	527.642	553.404	534.281	852.001	798.597	785.475
Timeless	1820.32	-1.26699	3.44077e-11	3.15875e-10	665.908	971.305	877.716	1989.94	1944.34	2117.51	2379.24	2229.69	3207.28
Adgre5	1474.15	1.98286	3.44311e-11	3.15928e-10	3905.37	2604.16	3132.54	1011.15	998.898	429.666	404.022	379.122	402.406
Ctsz	14249.1	1.0455	3.49557e-11	3.20579e-10	24141	21961.7	23421.6	10610.7	13950.9	9122	8807.13	7804.85	8421.99
Myo7a	1970.13	0.892817	3.55172e-11	3.25562e-10	2741.91	2927.19	2875.28	1473.08	1698.82	1430.04	1623.57	1664.76	1296.54
Fmnl2	5007.03	-1.02947	3.56505e-11	3.26618e-10	2777.3	3009.05	3289.27	4962.58	6335.93	7226.8	6254.86	5798.51	5409
Pias2	2452.59	-0.684288	3.57424e-11	3.27294e-10	1777.9	1825.35	1631.12	2858.88	2571	2980.58	2655.14	2881.89	2891.43
Fbxo45	1490.15	-0.771051	3.60334e-11	3.29791e-10	1013.34	1014.45	984.728	1502.5	1765.15	1872.78	1808.75	1682.59	1767.09
Trp53bp1	2687.79	-0.835402	3.66843e-11	3.35578e-10	1854.03	1837.51	1658.15	2914.78	3219.44	3411.18	3441.67	3124.01	2729.36
Ndufab1	957.519	-0.97981	3.68315e-11	3.36753e-10	576.906	643.849	623.697	1119.03	1240.46	1277.79	875.382	1125.17	1135.39
Igkv5-43	91.0155	5.62419	3.75032e-11	3.4272e-10	273.44	131.646	363.193	11.769	1.97998	1.86811	14.0286	1.87684	19.3376
Csf3r	2682.73	1.89908	3.75451e-11	3.4291e-10	4817.91	5296.82	6461.8	1566.25	2029.48	849.058	1133.51	824.873	1164.86
Tcea1	3542.55	-0.724286	3.7562e-11	3.4291e-10	2201.46	2772.31	2638.55	4121.1	4152.01	4302.27	3758.72	3920.73	4015.78
Actr10	3631.35	-0.902311	3.77668e-11	3.44605e-10	2005.23	2674.96	2415.88	4338.83	4303.48	4619.85	3917.71	3827.82	4578.41
Pwwp3b	673.068	-2.01278	3.78602e-11	3.45283e-10	129.75	236.742	228.076	1074.9	554.394	769.663	866.965	1032.26	1164.86
Ptpn21	1931.46	-1.15711	3.79629e-11	3.46045e-10	843.912	1117.33	1040.94	2609.77	1856.23	2228.66	2465.28	2352.62	2868.41
Pole3	1974.69	-0.759047	3.82243e-11	3.4825e-10	1163.46	1428.19	1433.31	2277.3	2300.73	2233.33	2345.57	2403.3	2186.99
Auts2	187.528	3.77674	3.85805e-11	3.51319e-10	715.234	445.827	371.84	75.5175	15.8398	20.5493	14.0286	19.7069	9.20838
Dnm1l	4754.61	-0.869043	3.86078e-11	3.5139e-10	3053.95	3761.32	3382.23	5326.44	6744.79	6553.34	4807.12	4762.49	4399.76
Stag2	9779.01	-0.621433	3.88636e-11	3.53539e-10	6874.61	6898.7	7674.61	10191.9	10894.8	11908.3	10893.6	11240.4	11434
H2-Q5	901.607	1.4801	3.93694e-11	3.57959e-10	1642.79	1539.93	1858.12	700.254	699.922	407.249	379.706	427.92	458.577
Rprd1a	1325.75	-1.2001	3.9456e-11	3.58566e-10	559.748	769.964	608.564	1485.83	1221.65	1744.82	1737.67	1840.24	1963.23
Ncf1	2858.52	1.16859	3.96912e-11	3.60522e-10	3985.8	5240.4	5757.04	2068.4	2642.28	1954.98	1319.62	1294.08	1464.13
Kcnk5	182.325	2.31816	4.00265e-11	3.63384e-10	500.771	243.379	431.291	82.3828	87.119	66.3181	72.9485	58.1821	98.5297
Atf6b	2392.95	0.741032	4.04246e-11	3.66813e-10	3242.68	3221.46	3448.17	2064.47	2113.63	1753.23	2003.28	1761.42	1928.24
Slc8b1	1565.05	1.67498	4.09629e-11	3.71511e-10	3488.24	2557.7	2974.72	839.52	1222.64	763.125	956.747	741.353	541.453
Crlf2	2035.99	1.53422	4.11925e-11	3.73406e-10	3021.78	3370.8	3981.07	1186.7	1461.22	934.057	1644.15	1046.34	1677.77
Hpgd	752.09	2.40413	4.13108e-11	3.74289e-10	1481.94	1735.74	1718.68	422.702	281.157	228.844	303.952	148.271	447.527
Adam23	480.825	3.71895	4.14503e-11	3.75365e-10	1451.91	1296.55	1124.17	182.419	25.7397	85.9332	43.0209	88.2116	29.4668
Cdca4	2615.11	-0.890412	4.17999e-11	3.7834e-10	1296.43	1773.35	1691.66	3072.68	2846.22	2906.79	3436.06	3230.99	3281.87
Pon2	1494.33	1.11394	4.19525e-11	3.79531e-10	2511.36	2174.93	2405.07	1130.8	922.669	1222.68	856.677	1032.26	1192.49
Aff2	672.446	-2.29081	4.20136e-11	3.79893e-10	131.895	202.447	99.4456	827.751	455.395	838.783	1402.86	1297.84	795.604
Ppp4r3a	3925.2	-0.800703	4.29312e-11	3.87801e-10	2647.55	2744.66	2872.03	4616.38	4907.37	4872.04	3588.5	4358.97	4719.3
Spint2	428.637	2.96159	4.29222e-11	3.87801e-10	1663.16	620.617	845.288	211.841	122.759	67.2521	89.7827	118.241	118.788
Stil	941.706	-1.80894	4.33227e-11	3.91142e-10	214.463	476.802	306.984	1036.65	1035.53	1424.44	1379.47	1308.16	1292.86
Tmed9	3349.67	0.929304	4.45789e-11	4.02282e-10	4825.42	4803.42	4750.69	2551.9	2817.51	2181.96	3069.45	2805.88	2340.77
Gramd3	911.655	1.99947	4.48042e-11	4.04112e-10	1939.82	1671.57	2351.02	510.969	656.362	324.118	239.421	176.423	335.185
[truncated: 7,512 more rows]
